# Supplementary material for: Pnictogen-based vanadacyclobutadiene complexes
Source: Chem Sci. 2024 Nov 1;15(47):19752–63. doi: 10.1039/d4sc05884d (PMC11575583; doi:10.1039/d4sc05884d)
Supplement: SC-015-D4SC05884D-s002 [file SC-015-D4SC05884D-s002.cif]

# Supplementary Information (SI) for Chemical Science.
# This journal is © The Royal Society of Chemistry 2024

####################################################################### 
# 
# This file contains crystal structure data downloaded from the 
# Cambridge Structural Database (CSD) hosted by the Cambridge 
# Crystallographic Data Centre (CCDC).
# 
# Full information about CCDC data access policies and citation 
# guidelines are available at http://www.ccdc.cam.ac.uk/access/V1 
# 
# Audit and citation data items may have been added by the CCDC. 
# Please retain this information to preserve the provenance of 
# this file and to allow appropriate attribution of the data. 
# 
#######################################################################

data_9605_complex2
_database_code_depnum_ccdc_archive 'CCDC 2379015'
loop_
_audit_author_name
_audit_author_address
'Michael Gau'
;University of Pennsylvania
United States of America
;
_audit_update_record             
;
2024-08-21 deposited with the CCDC.	2024-10-21 downloaded from the CCDC.
;

#Crystallographer: Michael R. Gau

_audit_creation_date             2024-08-20
_audit_creation_method           
;
Olex2 1.5
(compiled 2021.10.07 svn.r9718050b for OlexSys, GUI svn.r6410)
;
_shelx_SHELXL_version_number     2019/3
_chemical_formula_moiety         'C41 H54 N3 V, C5 H12'
_chemical_formula_sum            'C46 H66 N3 V'
_chemical_formula_weight         711.95

loop_
_atom_type_symbol
_atom_type_description
_atom_type_scat_dispersion_real
_atom_type_scat_dispersion_imag
_atom_type_scat_source
C C 0.0033 0.0016 'International Tables Vol C Tables 4.2.6.8 and 6.1.1.4'
H H 0.0000 0.0000 'International Tables Vol C Tables 4.2.6.8 and 6.1.1.4'
N N 0.0061 0.0033 'International Tables Vol C Tables 4.2.6.8 and 6.1.1.4'
V V 0.3005 0.5294 'International Tables Vol C Tables 4.2.6.8 and 6.1.1.4'

_shelx_space_group_comment       
;
The symmetry employed for this shelxl refinement is uniquely defined
by the following loop, which should always be used as a source of
symmetry information in preference to the above space-group names.
They are only intended as comments.
;
_space_group_crystal_system      monoclinic
_space_group_IT_number           14
_space_group_name_H-M_alt        'P 1 21/n 1'
_space_group_name_Hall           '-P 2yn'
loop_
_space_group_symop_operation_xyz
'x, y, z'
'-x+1/2, y+1/2, -z+1/2'
'-x, -y, -z'
'x-1/2, -y-1/2, z-1/2'

_cell_length_a                   21.2051(15)
_cell_length_b                   12.7630(2)
_cell_length_c                   27.536(2)
_cell_angle_alpha                90
_cell_angle_beta                 145.799(17)
_cell_angle_gamma                90
_cell_volume                     4188.9(11)
_cell_formula_units_Z            4
_cell_measurement_reflns_used    34697
_cell_measurement_temperature    100
_cell_measurement_theta_max      27.9700
_cell_measurement_theta_min      2.2190
_exptl_absorpt_coefficient_mu    0.270
_exptl_absorpt_correction_T_max  1.00000
_exptl_absorpt_correction_T_min  0.44010
_exptl_absorpt_correction_type   multi-scan
_exptl_absorpt_process_details   'SCALE3 ABSPACK'
_exptl_crystal_colour            red
_exptl_crystal_colour_primary    red
_exptl_crystal_density_diffrn    1.129
_exptl_crystal_description       block
_exptl_crystal_F_000             1544
loop_
_exptl_crystal_face_index_h
_exptl_crystal_face_index_k
_exptl_crystal_face_index_l
_exptl_crystal_face_perp_dist
11 -17 -10 0.1247
-30 1 29 0.0299
30 -1 -30 0.0338
-14 16 14 0.1276
1 2 -22 0.2564
-28 -7 27 0.0541
14 -1 -34 0.2441
-14 1 34 0.2081
27 7 -27 0.0504
29 0 -26 0.0373
14 -16 -14 0.1141

_exptl_crystal_size_max          0.5
_exptl_crystal_size_mid          0.274
_exptl_crystal_size_min          0.065
loop_
_exptl_oxdiff_crystal_face_indexfrac_h
_exptl_oxdiff_crystal_face_indexfrac_k
_exptl_oxdiff_crystal_face_indexfrac_l
_exptl_oxdiff_crystal_face_x
_exptl_oxdiff_crystal_face_y
_exptl_oxdiff_crystal_face_z
10.9981 -16.6548 -9.8085 0.2308 0.9605 0.1556
-29.6070 0.6378 28.8180 -0.9819 -0.1818 -0.0536
29.7549 -0.8020 -30.0041 0.9782 0.1811 0.1017
-13.9106 15.8952 13.6319 -0.3276 -0.9243 -0.1958
0.6232 1.9344 -22.3460 -0.1130 -0.3160 0.9420
-27.5128 -6.7975 27.2391 -0.9723 0.2335 0.0088
14.2946 -1.0128 -34.4580 0.3260 -0.0774 0.9422
-14.2103 1.0391 34.3988 -0.3228 0.0766 -0.9434
27.4003 6.8619 -26.7173 0.9720 -0.2335 -0.0279
28.9961 -0.2503 -25.7997 0.9816 0.1819 -0.0588
13.9247 -15.9012 -13.8500 0.3266 0.9227 0.2049

_diffrn_reflns_av_R_equivalents  0.0463
_diffrn_reflns_av_unetI/netI     0.0430
_diffrn_reflns_Laue_measured_fraction_full 1.000
_diffrn_reflns_Laue_measured_fraction_max 0.969
_diffrn_reflns_limit_h_max       27
_diffrn_reflns_limit_h_min       -27
_diffrn_reflns_limit_k_max       16
_diffrn_reflns_limit_k_min       -16
_diffrn_reflns_limit_l_max       35
_diffrn_reflns_limit_l_min       -36
_diffrn_reflns_number            64993
_diffrn_reflns_point_group_measured_fraction_full 1.000
_diffrn_reflns_point_group_measured_fraction_max 0.969
_diffrn_reflns_theta_full        25.242
_diffrn_reflns_theta_max         28.121
_diffrn_reflns_theta_min         1.865
_diffrn_ambient_environment      N~2~
_diffrn_ambient_temperature      100
_diffrn_detector                 'HPC area detector'
_diffrn_detector_area_resol_mean 10.0000
_diffrn_detector_type            'HyPix 3000HE'
_diffrn_measured_fraction_theta_full 1.000
_diffrn_measured_fraction_theta_max 0.969
_diffrn_measurement_details      
;
List of Runs (angles in degrees, time in seconds):

  # Type    Start    End  Width  t~exp~   \w     \q     \k     \f   Frames
#--------------------------------------------------------------------------
  1  \w     26.00  52.00   0.50   45.00    --  -14.00  37.00 -30.00   52
  2  \w    -30.00  20.00   0.50   45.00    --  -14.00  37.00 -30.00  100
  3  \w    -48.00  -3.00   0.50   45.00    --   14.62 -37.00 -30.00   90
  4  \w    -25.00  13.00   0.50   45.00    --  -14.00 -77.00   0.00   76
  5  \w     -7.00  22.00   0.50   45.00    --  -14.00 -99.00   0.00   58
  6  \w     23.00  49.00   0.50   45.00    --   14.62 -99.00 -30.00   52
  7  \w    -24.00   6.00   0.50   45.00    --  -14.00 -77.00  60.00   60
  8  \w    -44.00   5.00   0.50   45.00    --   14.62 -19.00  90.00   98
  9  \w     -1.00  58.00   0.50   45.00    --   14.62  57.00  60.00  118
 10  \w     10.00  57.00   0.50   45.00    --   14.62  57.00 120.00   94
 11  \w     25.00  59.00   0.50   45.00    --   14.62  57.00 150.00   68
 12  \w    -53.00 -13.00   0.50   45.00    --   14.62 -19.00 150.00   80
 13  \w    -46.00 -12.00   0.50   45.00    --   14.62 -19.00 120.00   68
 14  \w    -82.00 -21.00   0.50   45.00    --  -14.00 -37.00   0.00  122
 15  \w    -56.00 -22.00   0.50   45.00    --   14.62 -19.00 -90.00   68
 16  \w     -7.00  21.00   0.50   45.00    --  -14.00 -99.00-120.00   56
 17  \w     21.00  50.00   0.50   45.00    --   14.62-112.00-127.00   58
 18  \w     -5.00  20.00   0.50   45.00    --  -14.00 -99.00-150.00   50
 19  \w     -4.00  21.00   0.50   45.00    --  -14.00 -99.00-180.00   50
 20  \w    -53.00 -28.00   0.50   45.00    --   14.62 -19.00-120.00   50
 21  \w    -27.00   1.00   0.50   45.00    --  -14.00  37.00-150.00   56
 22  \w      5.00  49.00   0.50   45.00    --  -14.00  37.00-150.00   88
 23  \w     -6.00  55.00   0.50   45.00    --   14.62  57.00-150.00  122
 24  \w     -7.00  18.00   0.50   45.00    --   14.62  77.00-150.00   50
 25  \w    -51.00 -24.00   0.50   45.00    --  -14.00 125.00-180.00   54
 26  \w    -57.00 -32.00   0.50   45.00    --   14.62 -19.00-180.00   50
 27  \w    -57.00 -31.00   0.50   45.00    --  -14.00 112.00 -34.00   52
;
_diffrn_measurement_device       '\k-geometry diffractometer'
_diffrn_measurement_device_type  'Rigaku XtaLAB Synergy-i'
_diffrn_measurement_method       '\w scans'
_diffrn_orient_matrix_type       
'CrysAlisPro convention (1999,Acta A55,543-557)'
_diffrn_orient_matrix_UB_11      0.0400780000
_diffrn_orient_matrix_UB_12      0.0085335000
_diffrn_orient_matrix_UB_13      0.0069149000
_diffrn_orient_matrix_UB_21      0.0146044000
_diffrn_orient_matrix_UB_22      -0.0538481000
_diffrn_orient_matrix_UB_23      0.0098869000
_diffrn_orient_matrix_UB_31      -0.0414789000
_diffrn_orient_matrix_UB_32      -0.0106805000
_diffrn_orient_matrix_UB_33      -0.0442368000
_diffrn_radiation_monochromator  mirror
_diffrn_radiation_probe          x-ray
_diffrn_radiation_type           'Mo K\a'
_diffrn_radiation_wavelength     0.71073
_diffrn_source                   'micro-focus sealed X-ray tube'
_diffrn_source_type              'PhotonJet (Mo) X-ray Source'
_reflns_Friedel_coverage         0.000
_reflns_Friedel_fraction_full    .
_reflns_Friedel_fraction_max     .
_reflns_number_gt                7759
_reflns_number_total             9922
_reflns_special_details          
;
 Reflections were merged by SHELXL according to the crystal
 class for the calculation of statistics and refinement.
 
 _reflns_Friedel_fraction is defined as the number of unique
 Friedel pairs measured divided by the number that would be
 possible theoretically, ignoring centric projections and
 systematic absences.
;
_reflns_threshold_expression     'I > 2\s(I)'
_computing_cell_refinement       'CrysAlisPro 1.171.40.61a (Rigaku OD, 2019)'
_computing_data_collection       'CrysAlisPro 1.171.40.61a (Rigaku OD, 2019)'
_computing_data_reduction        'CrysAlisPro 1.171.40.61a (Rigaku OD, 2019)'
_computing_molecular_graphics    'Olex2 1.5 (Dolomanov et al., 2009)'
_computing_publication_material  'Olex2 1.5 (Dolomanov et al., 2009)'
_computing_structure_refinement  'SHELXL 2019/3 (Sheldrick, 2015)'
_computing_structure_solution    'SHELXT (Sheldrick, 2018)'
_refine_diff_density_max         0.416
_refine_diff_density_min         -0.406
_refine_diff_density_rms         0.051
_refine_ls_extinction_coef       .
_refine_ls_extinction_method     none
_refine_ls_goodness_of_fit_ref   1.095
_refine_ls_hydrogen_treatment    constr
_refine_ls_matrix_type           full
_refine_ls_number_parameters     501
_refine_ls_number_reflns         9922
_refine_ls_number_restraints     141
_refine_ls_R_factor_all          0.0591
_refine_ls_R_factor_gt           0.0422
_refine_ls_restrained_S_all      1.112
_refine_ls_shift/su_max          0.001
_refine_ls_shift/su_mean         0.000
_refine_ls_structure_factor_coef Fsqd
_refine_ls_weighting_details     
'w=1/[\s^2^(Fo^2^)+(0.0419P)^2^+1.5186P] where P=(Fo^2^+2Fc^2^)/3'
_refine_ls_weighting_scheme      calc
_refine_ls_wR_factor_gt          0.1009
_refine_ls_wR_factor_ref         0.1076
_olex2_refinement_description    
;
1. Fixed Uiso
 At 1.2 times of:
  All C(H) groups, All C(H,H) groups, All C(H,H,H,H,H,H) groups
 At 1.5 times of:
  All C(H,H,H) groups, All C(H,H,H,H,H,H,H,H,H) groups
2. Restrained distances
 C44'-C43 = C44*-C43 = C44-C43 = C45'-C44' = C44*-C45* = C45-C44 = C45-C46 =
 C46-C45* = C45'-C46
 1.54 with sigma of 0.01
3. Uiso/Uaniso restraints and constraints
C44' \\sim C42 \\sim C43 \\sim C44 \\sim C44* \\sim C45 \\sim C45' \\sim C45*
\\sim C46: within 2A with sigma of 0.003 and sigma for terminal atoms of 0.006
within 2A
4. Others
 Fixed Sof: H43A(0.4) H43B(0.4) H43C(0.38) H43D(0.38) H43E(0.22) H43F(0.22)
 C44(0.4) H44A(0.4) H44B(0.4) C44'(0.22) H44C(0.22) H44D(0.22) C44*(0.38)
 H44E(0.38) H44F(0.38) C45(0.4) H45A(0.4) H45B(0.4) C45'(0.22) H45C(0.22)
 H45D(0.22) C45*(0.38) H45E(0.38) H45F(0.38) H46D(0.38) H46E(0.38) H46F(0.38)
 H46A(0.4) H46B(0.4) H46C(0.4) H46G(0.22) H46H(0.22) H46I(0.22)
5.a Ternary CH refined with riding coordinates:
 C12(H12), C15(H15), C24(H24), C27(H27)
5.b Secondary CH2 refined with riding coordinates:
 C43(H43A,H43B), C43(H43C,H43D), C43(H43E,H43F), C44(H44A,H44B), C44'(H44C,
 H44D), C44*(H44E,H44F), C45(H45A,H45B), C45'(H45C,H45D), C45*(H45E,H45F)
5.c Aromatic/amide H refined with riding coordinates:
 C2(H2), C8(H8), C9(H9), C10(H10), C20(H20), C21(H21), C22(H22), C37(H37),
 C38(H38), C39(H39), C40(H40), C41(H41)
5.d X=CH2 refined with riding coordinates:
 C4(H4A,H4B)
5.e Idealised Me refined as rotating group:
 C5(H5A,H5B,H5C), C13(H13A,H13B,H13C), C14(H14A,H14B,H14C), C16(H16A,H16B,
 H16C), C17(H17A,H17B,H17C), C25(H25A,H25B,H25C), C26(H26A,H26B,H26C), C28(H28A,
 H28B,H28C), C29(H29A,H29B,H29C), C33(H33A,H33B,H33C), C34(H34A,H34B,H34C),
 C35(H35A,H35B,H35C), C42(H42A,H42B,H42C), C46(H46D,H46E,H46F), C46(H46A,H46B,
 H46C), C46(H46G,H46H,H46I)
;
_atom_sites_solution_hydrogens   geom
_atom_sites_solution_primary     dual

loop_
_atom_site_label
_atom_site_type_symbol
_atom_site_fract_x
_atom_site_fract_y
_atom_site_fract_z
_atom_site_U_iso_or_equiv
_atom_site_adp_type
_atom_site_occupancy
_atom_site_site_symmetry_order
_atom_site_calc_flag
_atom_site_refinement_flags_posn
_atom_site_refinement_flags_adp
_atom_site_refinement_flags_occupancy
_atom_site_disorder_assembly
_atom_site_disorder_group
V1 V 0.28155(2) 0.21746(2) 0.56445(2) 0.01438(7) Uani 1 1 d . . . . .
N1 N 0.33623(10) 0.23981(10) 0.53642(8) 0.0161(3) Uani 1 1 d . . . . .
N2 N 0.21819(10) 0.34762(10) 0.53871(8) 0.0157(3) Uani 1 1 d . . . . .
N3 N 0.37031(10) 0.15609(10) 0.65996(8) 0.0178(3) Uani 1 1 d . . . . .
C1 C 0.26623(13) 0.30053(12) 0.46168(10) 0.0185(3) Uani 1 1 d . . . . .
C2 C 0.16156(13) 0.33875(12) 0.41768(10) 0.0185(3) Uani 1 1 d . . . . .
H2 H 0.100498 0.347671 0.357004 0.022 Uiso 1 1 calc R U . . .
C3 C 0.13868(12) 0.36314(12) 0.45003(10) 0.0176(3) Uani 1 1 d . . . . .
C4 C 0.28946(15) 0.32043(14) 0.42966(11) 0.0275(4) Uani 1 1 d . . . . .
H4A H 0.355824 0.293089 0.457634 0.033 Uiso 1 1 calc R U . . .
H4B H 0.239519 0.361849 0.379026 0.033 Uiso 1 1 calc R U . . .
C5 C 0.02369(13) 0.39894(14) 0.39204(10) 0.0230(3) Uani 1 1 d . . . . .
H5A H -0.012272 0.344011 0.388535 0.035 Uiso 1 1 calc R U . . .
H5B H -0.021791 0.413172 0.334169 0.035 Uiso 1 1 calc R U . . .
H5C H 0.030224 0.462954 0.415656 0.035 Uiso 1 1 calc R U . . .
C6 C 0.44372(13) 0.20421(12) 0.58746(10) 0.0178(3) Uani 1 1 d . . . . .
C7 C 0.53883(13) 0.26757(13) 0.65502(10) 0.0205(3) Uani 1 1 d . . . . .
C8 C 0.64333(14) 0.22752(15) 0.70900(11) 0.0279(4) Uani 1 1 d . . . . .
H8 H 0.708523 0.268754 0.755875 0.033 Uiso 1 1 calc R U . . .
C9 C 0.65415(15) 0.12883(15) 0.69575(12) 0.0316(4) Uani 1 1 d . . . . .
H9 H 0.726286 0.102516 0.733532 0.038 Uiso 1 1 calc R U . . .
C10 C 0.55989(14) 0.06868(14) 0.62749(11) 0.0279(4) Uani 1 1 d . . . . .
H10 H 0.567897 0.001481 0.618166 0.033 Uiso 1 1 calc R U . . .
C11 C 0.45284(13) 0.10447(13) 0.57175(10) 0.0216(3) Uani 1 1 d . . . . .
C12 C 0.52916(13) 0.37530(13) 0.67163(10) 0.0214(3) Uani 1 1 d . . . . .
H12 H 0.449179 0.398125 0.617794 0.026 Uiso 1 1 calc R U . . .
C13 C 0.55798(15) 0.37016(14) 0.74417(11) 0.0277(4) Uani 1 1 d . . . . .
H13A H 0.506034 0.322272 0.727473 0.042 Uiso 1 1 calc R U . . .
H13B H 0.551340 0.440219 0.754222 0.042 Uiso 1 1 calc R U . . .
H13C H 0.634995 0.344687 0.797218 0.042 Uiso 1 1 calc R U . . .
C14 C 0.60172(15) 0.45678(14) 0.69189(12) 0.0284(4) Uani 1 1 d . . . . .
H14A H 0.680999 0.437673 0.745633 0.043 Uiso 1 1 calc R U . . .
H14B H 0.589180 0.525820 0.698499 0.043 Uiso 1 1 calc R U . . .
H14C H 0.581465 0.459036 0.644510 0.043 Uiso 1 1 calc R U . . .
C15 C 0.35205(14) 0.03591(14) 0.49727(11) 0.0257(4) Uani 1 1 d . . . . .
H15 H 0.283122 0.075659 0.462811 0.031 Uiso 1 1 calc R U . . .
C16 C 0.34349(15) 0.00944(16) 0.43771(12) 0.0333(4) Uani 1 1 d . . . . .
H16A H 0.341444 0.074397 0.417448 0.050 Uiso 1 1 calc R U . . .
H16B H 0.274798 -0.030764 0.388025 0.050 Uiso 1 1 calc R U . . .
H16C H 0.408763 -0.032255 0.469539 0.050 Uiso 1 1 calc R U . . .
C17 C 0.35578(17) -0.06496(15) 0.52965(14) 0.0375(5) Uani 1 1 d . . . . .
H17A H 0.423966 -0.104247 0.565100 0.056 Uiso 1 1 calc R U . . .
H17B H 0.289763 -0.107822 0.480164 0.056 Uiso 1 1 calc R U . . .
H17C H 0.355986 -0.047398 0.564434 0.056 Uiso 1 1 calc R U . . .
C18 C 0.22328(12) 0.42119(12) 0.58144(9) 0.0173(3) Uani 1 1 d . . . . .
C19 C 0.19037(12) 0.38957(13) 0.60742(10) 0.0190(3) Uani 1 1 d . . . . .
C20 C 0.19687(13) 0.46217(14) 0.64941(10) 0.0238(4) Uani 1 1 d . . . . .
H20 H 0.175777 0.441464 0.667830 0.029 Uiso 1 1 calc R U . . .
C21 C 0.23332(14) 0.56336(14) 0.66468(11) 0.0272(4) Uani 1 1 d . . . . .
H21 H 0.236968 0.611767 0.693169 0.033 Uiso 1 1 calc R U . . .
C22 C 0.26451(14) 0.59390(13) 0.63826(11) 0.0252(4) Uani 1 1 d . . . . .
H22 H 0.288548 0.663923 0.648226 0.030 Uiso 1 1 calc R U . . .
C23 C 0.26145(12) 0.52423(13) 0.59735(10) 0.0196(3) Uani 1 1 d . . . . .
C24 C 0.14533(14) 0.28100(13) 0.58988(11) 0.0225(3) Uani 1 1 d . . . . .
H24 H 0.141590 0.241176 0.556272 0.027 Uiso 1 1 calc R U . . .
C25 C 0.22425(17) 0.22167(14) 0.67443(12) 0.0323(4) Uani 1 1 d . . . . .
H25A H 0.298053 0.214313 0.706122 0.048 Uiso 1 1 calc R U . . .
H25B H 0.193247 0.152070 0.661443 0.048 Uiso 1 1 calc R U . . .
H25C H 0.231927 0.260702 0.709788 0.048 Uiso 1 1 calc R U . . .
C26 C 0.02604(16) 0.28649(17) 0.53492(13) 0.0367(5) Uani 1 1 d . . . . .
H26A H 0.027948 0.322006 0.567680 0.055 Uiso 1 1 calc R U . . .
H26B H -0.003424 0.215366 0.520309 0.055 Uiso 1 1 calc R U . . .
H26C H -0.022478 0.325591 0.481724 0.055 Uiso 1 1 calc R U . . .
C27 C 0.29769(13) 0.56269(13) 0.57045(10) 0.0226(3) Uani 1 1 d . . . . .
H27 H 0.315232 0.500059 0.561166 0.027 Uiso 1 1 calc R U . . .
C28 C 0.40289(15) 0.63182(15) 0.63959(12) 0.0322(4) Uani 1 1 d . . . . .
H28A H 0.383661 0.699798 0.641649 0.048 Uiso 1 1 calc R U . . .
H28B H 0.432065 0.642352 0.625258 0.048 Uiso 1 1 calc R U . . .
H28C H 0.460144 0.597471 0.696032 0.048 Uiso 1 1 calc R U . . .
C29 C 0.20349(16) 0.62405(15) 0.48559(12) 0.0345(4) Uani 1 1 d . . . . .
H29A H 0.137682 0.578757 0.439862 0.052 Uiso 1 1 calc R U . . .
H29B H 0.228919 0.647761 0.469777 0.052 Uiso 1 1 calc R U . . .
H29C H 0.183544 0.684910 0.492794 0.052 Uiso 1 1 calc R U . . .
C30 C 0.18897(12) 0.09554(12) 0.51630(10) 0.0174(3) Uani 1 1 d . . . . .
C31 C 0.28155(12) 0.07483(12) 0.60308(10) 0.0173(3) Uani 1 1 d . . . . .
C32 C 0.08145(13) 0.03835(13) 0.43546(10) 0.0208(3) Uani 1 1 d . . . . .
C33 C -0.00935(14) 0.07044(15) 0.41462(11) 0.0294(4) Uani 1 1 d . . . . .
H33A H 0.014292 0.049679 0.462382 0.044 Uiso 1 1 calc R U . . .
H33B H -0.080138 0.035495 0.361448 0.044 Uiso 1 1 calc R U . . .
H33C H -0.019931 0.146550 0.406787 0.044 Uiso 1 1 calc R U . . .
C34 C 0.04246(15) 0.07306(16) 0.36007(11) 0.0309(4) Uani 1 1 d . . . . .
H34A H 0.031699 0.149183 0.352931 0.046 Uiso 1 1 calc R U . . .
H34B H -0.028560 0.038352 0.306910 0.046 Uiso 1 1 calc R U . . .
H34C H 0.099317 0.053839 0.372164 0.046 Uiso 1 1 calc R U . . .
C35 C 0.09456(15) -0.08116(14) 0.44399(12) 0.0301(4) Uani 1 1 d . . . . .
H35A H 0.153574 -0.101404 0.458641 0.045 Uiso 1 1 calc R U . . .
H35B H 0.023537 -0.113756 0.389104 0.045 Uiso 1 1 calc R U . . .
H35C H 0.114964 -0.104713 0.489692 0.045 Uiso 1 1 calc R U . . .
C36 C 0.31359(13) -0.01643(12) 0.65390(10) 0.0177(3) Uani 1 1 d . . . . .
C37 C 0.24189(14) -0.05334(13) 0.64448(10) 0.0217(3) Uani 1 1 d . . . . .
H37 H 0.169571 -0.023195 0.602302 0.026 Uiso 1 1 calc R U . . .
C38 C 0.27605(15) -0.13386(13) 0.69656(11) 0.0260(4) Uani 1 1 d . . . . .
H38 H 0.227618 -0.157672 0.690790 0.031 Uiso 1 1 calc R U . . .
C39 C 0.38025(15) -0.17981(14) 0.75691(11) 0.0281(4) Uani 1 1 d . . . . .
H39 H 0.403525 -0.234780 0.792705 0.034 Uiso 1 1 calc R U . . .
C40 C 0.45065(14) -0.14518(13) 0.76491(11) 0.0262(4) Uani 1 1 d . . . . .
H40 H 0.521096 -0.178302 0.804803 0.031 Uiso 1 1 calc R U . . .
C41 C 0.41859(13) -0.06251(13) 0.71493(10) 0.0218(3) Uani 1 1 d . . . . .
H41 H 0.468346 -0.037264 0.722350 0.026 Uiso 1 1 calc R U . . .
C42 C 0.8462(3) 0.3007(3) 0.7148(2) 0.0854(9) Uani 1 1 d . U . . .
H42A H 0.823040 0.244677 0.722194 0.128 Uiso 1 1 calc R U . . .
H42B H 0.917809 0.330121 0.771311 0.128 Uiso 1 1 calc R U . . .
H42C H 0.854906 0.272163 0.687489 0.128 Uiso 1 1 calc R U . . .
C43 C 0.7608(2) 0.3831(2) 0.65991(16) 0.0714(8) Uani 1 1 d D U . . .
H43A H 0.778581 0.440391 0.648300 0.086 Uiso 0.4 1 calc R U P A 1
H43B H 0.745664 0.411971 0.683026 0.086 Uiso 0.4 1 calc R U P A 1
H43C H 0.776516 0.426972 0.641104 0.086 Uiso 0.38 1 calc R U P B 2
H43D H 0.775647 0.427585 0.698135 0.086 Uiso 0.38 1 calc R U P B 2
H43E H 0.801793 0.447141 0.676279 0.086 Uiso 0.22 1 calc R U P C 3
H43F H 0.741060 0.393287 0.681978 0.086 Uiso 0.22 1 calc R U P C 3
C44 C 0.6637(4) 0.3099(5) 0.5794(3) 0.0434(9) Uani 0.4 1 d D U P D 1
H44A H 0.685407 0.279033 0.561527 0.052 Uiso 0.4 1 calc R U P D 1
H44B H 0.652154 0.251871 0.595310 0.052 Uiso 0.4 1 calc R U P D 1
C44' C 0.6503(8) 0.3900(9) 0.5630(5) 0.066(2) Uani 0.22 1 d D U P D 3
H44C H 0.663680 0.388454 0.536075 0.079 Uiso 0.22 1 calc R U P D 3
H44D H 0.612745 0.456936 0.547183 0.079 Uiso 0.22 1 calc R U P D 3
C44* C 0.6347(5) 0.3623(6) 0.5793(3) 0.0546(12) Uani 0.38 1 d D U P D 2
H44E H 0.617771 0.305735 0.592017 0.065 Uiso 0.38 1 calc R U P D 2
H44F H 0.595139 0.426253 0.565080 0.065 Uiso 0.38 1 calc R U P D 2
C45 C 0.5560(4) 0.3705(5) 0.5050(3) 0.0548(12) Uani 0.4 1 d D U P D 1
H45A H 0.567994 0.430504 0.490403 0.066 Uiso 0.4 1 calc R U P D 1
H45B H 0.531696 0.398230 0.521365 0.066 Uiso 0.4 1 calc R U P D 1
C45' C 0.5741(7) 0.2977(8) 0.5290(5) 0.0444(14) Uani 0.22 1 d D U P D 3
H45C H 0.552284 0.304210 0.549638 0.053 Uiso 0.22 1 calc R U P D 3
H45D H 0.614976 0.230776 0.550831 0.053 Uiso 0.22 1 calc R U P D 3
C45* C 0.5906(4) 0.3313(5) 0.5021(3) 0.0416(9) Uani 0.38 1 d D U P D 2
H45E H 0.635363 0.272267 0.517578 0.050 Uiso 0.38 1 calc R U P D 2
H45F H 0.597579 0.391030 0.483775 0.050 Uiso 0.38 1 calc R U P D 2
C46 C 0.46554(18) 0.2982(2) 0.42670(14) 0.0500(5) Uani 1 1 d D U . . .
H46D H 0.438850 0.273037 0.378122 0.075 Uiso 0.38 1 calc R U P D 2
H46E H 0.420518 0.358620 0.408174 0.075 Uiso 0.38 1 calc R U P D 2
H46F H 0.458377 0.242152 0.446250 0.075 Uiso 0.38 1 calc R U P D 2
H46A H 0.393391 0.335031 0.380386 0.075 Uiso 0.4 1 calc R U P D 1
H46B H 0.459501 0.235415 0.443155 0.075 Uiso 0.4 1 calc R U P D 1
H46C H 0.485745 0.277878 0.406378 0.075 Uiso 0.4 1 calc R U P D 1
H46G H 0.427643 0.230285 0.404997 0.075 Uiso 0.22 1 calc R U P D 3
H46H H 0.487184 0.310967 0.406657 0.075 Uiso 0.22 1 calc R U P D 3
H46I H 0.414610 0.353749 0.405128 0.075 Uiso 0.22 1 calc R U P D 3

loop_
_atom_site_aniso_label
_atom_site_aniso_U_11
_atom_site_aniso_U_22
_atom_site_aniso_U_33
_atom_site_aniso_U_23
_atom_site_aniso_U_13
_atom_site_aniso_U_12
V1 0.01690(13) 0.01217(13) 0.01713(13) -0.00052(10) 0.01466(12) -0.00097(10)
N1 0.0177(6) 0.0144(7) 0.0185(6) -0.0005(5) 0.0154(6) -0.0004(5)
N2 0.0166(6) 0.0151(7) 0.0162(6) 0.0004(5) 0.0137(6) 0.0003(5)
N3 0.0189(6) 0.0152(7) 0.0198(6) -0.0016(5) 0.0162(6) -0.0017(5)
C1 0.0223(7) 0.0141(8) 0.0197(7) -0.0015(6) 0.0175(7) -0.0013(6)
C2 0.0201(7) 0.0158(8) 0.0164(7) 0.0011(6) 0.0145(7) -0.0007(6)
C3 0.0174(7) 0.0141(8) 0.0170(7) 0.0012(6) 0.0135(7) -0.0005(6)
C4 0.0329(9) 0.0294(10) 0.0304(9) 0.0058(8) 0.0282(8) 0.0055(8)
C5 0.0196(8) 0.0250(9) 0.0199(8) 0.0029(7) 0.0155(7) 0.0022(7)
C6 0.0209(7) 0.0186(8) 0.0217(8) 0.0015(6) 0.0191(7) 0.0014(6)
C7 0.0220(8) 0.0216(9) 0.0220(8) -0.0008(7) 0.0190(7) -0.0006(7)
C8 0.0203(8) 0.0304(10) 0.0267(9) -0.0038(8) 0.0182(8) -0.0018(7)
C9 0.0237(9) 0.0327(11) 0.0338(10) 0.0015(8) 0.0229(8) 0.0058(8)
C10 0.0310(9) 0.0239(9) 0.0349(9) 0.0001(8) 0.0284(9) 0.0046(7)
C11 0.0264(8) 0.0210(9) 0.0259(8) -0.0009(7) 0.0232(8) -0.0002(7)
C12 0.0215(8) 0.0197(8) 0.0230(8) -0.0030(7) 0.0184(7) -0.0028(6)
C13 0.0355(9) 0.0245(9) 0.0326(9) -0.0081(8) 0.0299(9) -0.0083(8)
C14 0.0319(9) 0.0241(9) 0.0329(9) -0.0030(8) 0.0275(9) -0.0047(7)
C15 0.0255(8) 0.0215(9) 0.0314(9) -0.0067(7) 0.0238(8) -0.0015(7)
C16 0.0326(9) 0.0333(11) 0.0309(10) -0.0061(8) 0.0257(9) -0.0004(8)
C17 0.0495(12) 0.0266(10) 0.0551(12) -0.0103(9) 0.0468(11) -0.0093(9)
C18 0.0153(7) 0.0170(8) 0.0156(7) 0.0013(6) 0.0120(6) 0.0032(6)
C19 0.0179(7) 0.0189(8) 0.0175(7) 0.0023(6) 0.0141(7) 0.0038(6)
C20 0.0248(8) 0.0259(9) 0.0236(8) 0.0032(7) 0.0206(8) 0.0062(7)
C21 0.0319(9) 0.0224(9) 0.0285(9) -0.0018(8) 0.0252(8) 0.0048(7)
C22 0.0272(8) 0.0153(8) 0.0276(9) -0.0020(7) 0.0216(8) 0.0008(7)
C23 0.0170(7) 0.0166(8) 0.0184(7) 0.0009(6) 0.0134(7) 0.0023(6)
C24 0.0293(8) 0.0226(9) 0.0279(8) -0.0003(7) 0.0259(8) 0.0000(7)
C25 0.0540(11) 0.0227(10) 0.0410(10) 0.0065(8) 0.0433(10) 0.0082(9)
C26 0.0370(10) 0.0419(12) 0.0462(11) -0.0054(10) 0.0372(10) -0.0066(9)
C27 0.0258(8) 0.0153(8) 0.0276(8) 0.0000(7) 0.0222(8) -0.0007(7)
C28 0.0308(9) 0.0255(10) 0.0381(10) -0.0038(8) 0.0281(9) -0.0058(8)
C29 0.0347(10) 0.0292(11) 0.0328(10) 0.0071(8) 0.0266(9) -0.0005(8)
C30 0.0213(7) 0.0151(8) 0.0222(8) -0.0007(6) 0.0192(7) -0.0012(6)
C31 0.0212(7) 0.0152(8) 0.0222(8) -0.0009(6) 0.0192(7) -0.0008(6)
C32 0.0229(8) 0.0201(8) 0.0220(8) -0.0050(7) 0.0190(7) -0.0073(7)
C33 0.0217(8) 0.0353(11) 0.0269(9) -0.0055(8) 0.0193(8) -0.0060(8)
C34 0.0302(9) 0.0373(11) 0.0208(8) -0.0067(8) 0.0202(8) -0.0140(8)
C35 0.0339(9) 0.0211(9) 0.0328(10) -0.0079(8) 0.0271(9) -0.0086(8)
C36 0.0233(8) 0.0128(8) 0.0184(7) -0.0003(6) 0.0175(7) 0.0004(6)
C37 0.0277(8) 0.0175(8) 0.0247(8) 0.0017(7) 0.0226(8) 0.0015(7)
C38 0.0394(10) 0.0190(9) 0.0318(9) 0.0010(7) 0.0317(9) -0.0012(7)
C39 0.0441(10) 0.0143(8) 0.0256(9) 0.0029(7) 0.0288(9) 0.0025(8)
C40 0.0287(9) 0.0183(9) 0.0217(8) 0.0021(7) 0.0189(8) 0.0059(7)
C41 0.0235(8) 0.0186(8) 0.0216(8) -0.0025(7) 0.0183(7) -0.0009(7)
C42 0.0762(18) 0.088(2) 0.106(2) 0.0257(19) 0.0780(18) 0.0139(16)
C43 0.0585(12) 0.0640(15) 0.0457(11) -0.0019(11) 0.0343(10) 0.0057(11)
C44 0.0449(13) 0.0544(16) 0.0430(13) 0.0008(13) 0.0386(11) 0.0070(13)
C44' 0.0489(15) 0.0572(17) 0.0478(15) 0.0031(15) 0.0318(13) 0.0058(15)
C44* 0.0497(14) 0.0600(17) 0.0431(13) 0.0006(14) 0.0363(11) 0.0109(14)
C45 0.0463(14) 0.0554(17) 0.0445(13) 0.0026(14) 0.0341(11) 0.0048(14)
C45' 0.0436(14) 0.0556(17) 0.0439(14) 0.0021(14) 0.0381(12) 0.0061(15)
C45* 0.0430(13) 0.0544(16) 0.0430(13) 0.0018(13) 0.0386(11) 0.0062(13)
C46 0.0412(10) 0.0583(13) 0.0457(10) 0.0021(10) 0.0350(9) 0.0000(9)

_geom_special_details            
;
 All esds (except the esd in the dihedral angle between two l.s. planes)
 are estimated using the full covariance matrix.  The cell esds are taken
 into account individually in the estimation of esds in distances, angles
 and torsion angles; correlations between esds in cell parameters are only
 used when they are defined by crystal symmetry.  An approximate (isotropic)
 treatment of cell esds is used for estimating esds involving l.s. planes.
;
loop_
_geom_bond_atom_site_label_1
_geom_bond_atom_site_label_2
_geom_bond_distance
_geom_bond_site_symmetry_2
_geom_bond_publ_flag
V1 N1 1.8711(12) . ?
V1 N2 1.8687(13) . ?
V1 N3 1.6985(14) . ?
V1 C30 1.9308(16) . ?
V1 C31 2.1084(16) . ?
N1 C1 1.409(2) . ?
N1 C6 1.4416(19) . ?
N2 C3 1.4263(19) . ?
N2 C18 1.4381(19) . ?
N3 C31 1.482(2) . ?
C1 C2 1.478(2) . ?
C1 C4 1.343(2) . ?
C2 C3 1.357(2) . ?
C3 C5 1.505(2) . ?
C6 C7 1.406(2) . ?
C6 C11 1.408(2) . ?
C7 C8 1.390(2) . ?
C7 C12 1.515(2) . ?
C8 C9 1.382(2) . ?
C9 C10 1.379(3) . ?
C10 C11 1.398(2) . ?
C11 C15 1.513(2) . ?
C12 C13 1.533(2) . ?
C12 C14 1.530(2) . ?
C15 C16 1.531(2) . ?
C15 C17 1.530(3) . ?
C18 C19 1.410(2) . ?
C18 C23 1.411(2) . ?
C19 C20 1.397(2) . ?
C19 C24 1.518(2) . ?
C20 C21 1.380(2) . ?
C21 C22 1.384(2) . ?
C22 C23 1.394(2) . ?
C23 C27 1.524(2) . ?
C24 C25 1.533(2) . ?
C24 C26 1.537(2) . ?
C27 C28 1.534(2) . ?
C27 C29 1.531(2) . ?
C30 C31 1.369(2) . ?
C30 C32 1.514(2) . ?
C31 C36 1.485(2) . ?
C32 C33 1.542(2) . ?
C32 C34 1.533(2) . ?
C32 C35 1.533(2) . ?
C36 C37 1.396(2) . ?
C36 C41 1.392(2) . ?
C37 C38 1.385(2) . ?
C38 C39 1.383(2) . ?
C39 C40 1.389(2) . ?
C40 C41 1.386(2) . ?
C42 C43 1.464(4) . ?
C43 C44 1.574(5) . ?
C43 C44' 1.509(8) . ?
C43 C44* 1.525(6) . ?
C44 C45 1.508(6) . ?
C44' C45' 1.540(9) . ?
C44* C45* 1.505(6) . ?
C45 C46 1.529(6) . ?
C45' C46 1.583(7) . ?
C45* C46 1.554(5) . ?

loop_
_geom_angle_atom_site_label_1
_geom_angle_atom_site_label_2
_geom_angle_atom_site_label_3
_geom_angle
_geom_angle_site_symmetry_1
_geom_angle_site_symmetry_3
_geom_angle_publ_flag
N1 V1 C30 117.69(6) . . ?
N1 V1 C31 126.75(6) . . ?
N2 V1 N1 101.79(6) . . ?
N2 V1 C30 116.89(6) . . ?
N2 V1 C31 131.21(6) . . ?
N3 V1 N1 115.97(6) . . ?
N3 V1 N2 121.70(6) . . ?
N3 V1 C30 83.50(7) . . ?
N3 V1 C31 44.20(6) . . ?
C30 V1 C31 39.31(6) . . ?
C1 N1 V1 115.00(10) . . ?
C1 N1 C6 120.21(12) . . ?
C6 N1 V1 124.71(10) . . ?
C3 N2 V1 103.52(9) . . ?
C3 N2 C18 119.52(12) . . ?
C18 N2 V1 136.58(10) . . ?
C31 N3 V1 82.75(9) . . ?
N1 C1 C2 115.62(13) . . ?
C4 C1 N1 123.21(15) . . ?
C4 C1 C2 121.14(15) . . ?
C3 C2 C1 130.37(14) . . ?
N2 C3 C5 116.26(13) . . ?
C2 C3 N2 122.27(13) . . ?
C2 C3 C5 121.25(14) . . ?
C7 C6 N1 119.33(14) . . ?
C7 C6 C11 121.02(14) . . ?
C11 C6 N1 119.57(14) . . ?
C6 C7 C12 121.15(14) . . ?
C8 C7 C6 118.48(15) . . ?
C8 C7 C12 120.32(15) . . ?
C9 C8 C7 121.24(16) . . ?
C10 C9 C8 119.79(16) . . ?
C9 C10 C11 121.43(16) . . ?
C6 C11 C15 122.70(14) . . ?
C10 C11 C6 117.97(15) . . ?
C10 C11 C15 119.34(15) . . ?
C7 C12 C13 110.29(14) . . ?
C7 C12 C14 112.37(13) . . ?
C14 C12 C13 110.94(14) . . ?
C11 C15 C16 111.26(14) . . ?
C11 C15 C17 111.25(15) . . ?
C17 C15 C16 109.99(15) . . ?
C19 C18 N2 119.65(14) . . ?
C19 C18 C23 120.47(14) . . ?
C23 C18 N2 119.88(13) . . ?
C18 C19 C24 123.06(14) . . ?
C20 C19 C18 118.61(15) . . ?
C20 C19 C24 118.31(14) . . ?
C21 C20 C19 121.33(15) . . ?
C20 C21 C22 119.61(16) . . ?
C21 C22 C23 121.48(16) . . ?
C18 C23 C27 122.69(14) . . ?
C22 C23 C18 118.48(15) . . ?
C22 C23 C27 118.83(15) . . ?
C19 C24 C25 111.02(14) . . ?
C19 C24 C26 111.22(14) . . ?
C25 C24 C26 111.01(15) . . ?
C23 C27 C28 112.48(14) . . ?
C23 C27 C29 111.15(13) . . ?
C29 C27 C28 108.81(15) . . ?
C31 C30 V1 77.36(10) . . ?
C31 C30 C32 135.66(15) . . ?
C32 C30 V1 146.92(12) . . ?
N3 C31 V1 53.05(7) . . ?
N3 C31 C36 111.21(13) . . ?
C30 C31 V1 63.33(9) . . ?
C30 C31 N3 116.37(14) . . ?
C30 C31 C36 132.41(14) . . ?
C36 C31 V1 164.16(12) . . ?
C30 C32 C33 108.53(13) . . ?
C30 C32 C34 108.75(13) . . ?
C30 C32 C35 113.12(14) . . ?
C34 C32 C33 108.08(14) . . ?
C34 C32 C35 108.74(14) . . ?
C35 C32 C33 109.50(14) . . ?
C37 C36 C31 120.71(14) . . ?
C41 C36 C31 119.84(14) . . ?
C41 C36 C37 119.37(15) . . ?
C38 C37 C36 120.09(15) . . ?
C39 C38 C37 120.41(16) . . ?
C38 C39 C40 119.67(16) . . ?
C41 C40 C39 120.30(16) . . ?
C40 C41 C36 120.11(15) . . ?
C42 C43 C44 95.0(3) . . ?
C42 C43 C44' 130.8(6) . . ?
C42 C43 C44* 124.1(4) . . ?
C45 C44 C43 110.8(4) . . ?
C43 C44' C45' 110.2(7) . . ?
C45* C44* C43 113.2(5) . . ?
C44 C45 C46 109.3(4) . . ?
C44' C45' C46 109.2(6) . . ?
C44* C45* C46 109.8(4) . . ?

_shelx_res_file                  
;
TITL 9605.res in P2(1)/n
    9605.res
    created by SHELXL-2019/3 at 10:57:59 on 20-Aug-2024
CELL 0.71073 21.2051 12.763 27.5356 90 145.799 90
ZERR 4 0.0015 0.0002 0.002 0 0.017 0
LATT 1
SYMM 0.5-X,0.5+Y,0.5-Z
SFAC C H N V
UNIT 184 264 12 4
DFIX 1.54 0.01 C44' C43 C44* C43 C44 C43 C45' C44' C44* C45* C45 C44 C45 =
 C46 C46 C45* C45' C46
SIMU 0.003 0.006 2 C44' C42 C43 C44 C44* C45 C45' C45* C46

L.S. 10 0 50
PLAN  15
TEMP -173
WPDB -2
fmap 2 53
acta
WPDB -2
REM <olex2.extras>
REM <HklSrc "%.\\9605.hkl">
REM </olex2.extras>

WGHT    0.041900    1.518600
FVAR       0.43122
V1    4    0.281550    0.217458    0.564445    11.00000    0.01690    0.01217 =
         0.01713   -0.00052    0.01466   -0.00097
N1    3    0.336228    0.239811    0.536423    11.00000    0.01771    0.01436 =
         0.01846   -0.00045    0.01541   -0.00035
N2    3    0.218195    0.347624    0.538708    11.00000    0.01658    0.01511 =
         0.01619    0.00037    0.01369    0.00026
N3    3    0.370313    0.156094    0.659963    11.00000    0.01895    0.01517 =
         0.01984   -0.00160    0.01617   -0.00173
C1    1    0.266235    0.300527    0.461681    11.00000    0.02230    0.01415 =
         0.01972   -0.00146    0.01751   -0.00125
C2    1    0.161564    0.338748    0.417681    11.00000    0.02011    0.01584 =
         0.01637    0.00114    0.01448   -0.00067
AFIX  43
H2    2    0.100498    0.347671    0.357004    11.00000   -1.20000
AFIX   0
C3    1    0.138683    0.363138    0.450027    11.00000    0.01743    0.01411 =
         0.01704    0.00118    0.01346   -0.00050
C4    1    0.289456    0.320428    0.429659    11.00000    0.03292    0.02944 =
         0.03044    0.00579    0.02820    0.00551
AFIX  93
H4A   2    0.355824    0.293089    0.457634    11.00000   -1.20000
H4B   2    0.239519    0.361849    0.379026    11.00000   -1.20000
AFIX   0
C5    1    0.023686    0.398940    0.392042    11.00000    0.01959    0.02503 =
         0.01991    0.00289    0.01546    0.00218
AFIX 137
H5A   2   -0.012272    0.344011    0.388535    11.00000   -1.50000
H5B   2   -0.021791    0.413172    0.334169    11.00000   -1.50000
H5C   2    0.030224    0.462954    0.415656    11.00000   -1.50000
AFIX   0
C6    1    0.443717    0.204212    0.587457    11.00000    0.02094    0.01859 =
         0.02166    0.00151    0.01912    0.00136
C7    1    0.538825    0.267574    0.655023    11.00000    0.02197    0.02159 =
         0.02205   -0.00081    0.01898   -0.00065
C8    1    0.643326    0.227523    0.709000    11.00000    0.02028    0.03036 =
         0.02668   -0.00376    0.01819   -0.00184
AFIX  43
H8    2    0.708523    0.268754    0.755875    11.00000   -1.20000
AFIX   0
C9    1    0.654154    0.128832    0.695749    11.00000    0.02374    0.03268 =
         0.03381    0.00152    0.02291    0.00584
AFIX  43
H9    2    0.726286    0.102516    0.733532    11.00000   -1.20000
AFIX   0
C10   1    0.559888    0.068681    0.627491    11.00000    0.03100    0.02386 =
         0.03488    0.00006    0.02842    0.00460
AFIX  43
H10   2    0.567897    0.001481    0.618166    11.00000   -1.20000
AFIX   0
C11   1    0.452840    0.104471    0.571748    11.00000    0.02637    0.02104 =
         0.02590   -0.00085    0.02325   -0.00021
C12   1    0.529161    0.375304    0.671630    11.00000    0.02149    0.01967 =
         0.02297   -0.00301    0.01836   -0.00280
AFIX  13
H12   2    0.449179    0.398125    0.617794    11.00000   -1.20000
AFIX   0
C13   1    0.557980    0.370157    0.744175    11.00000    0.03547    0.02448 =
         0.03255   -0.00814    0.02990   -0.00830
AFIX 137
H13A  2    0.506034    0.322272    0.727473    11.00000   -1.50000
H13B  2    0.551340    0.440219    0.754222    11.00000   -1.50000
H13C  2    0.634995    0.344687    0.797218    11.00000   -1.50000
AFIX   0
C14   1    0.601720    0.456778    0.691888    11.00000    0.03187    0.02414 =
         0.03295   -0.00298    0.02754   -0.00472
AFIX 137
H14A  2    0.680999    0.437673    0.745633    11.00000   -1.50000
H14B  2    0.589180    0.525820    0.698499    11.00000   -1.50000
H14C  2    0.581465    0.459036    0.644510    11.00000   -1.50000
AFIX   0
C15   1    0.352049    0.035906    0.497270    11.00000    0.02551    0.02154 =
         0.03139   -0.00671    0.02380   -0.00148
AFIX  13
H15   2    0.283122    0.075659    0.462811    11.00000   -1.20000
AFIX   0
C16   1    0.343494    0.009439    0.437711    11.00000    0.03261    0.03329 =
         0.03089   -0.00609    0.02569   -0.00036
AFIX 137
H16A  2    0.341444    0.074397    0.417448    11.00000   -1.50000
H16B  2    0.274798   -0.030764    0.388025    11.00000   -1.50000
H16C  2    0.408763   -0.032255    0.469539    11.00000   -1.50000
AFIX   0
C17   1    0.355776   -0.064959    0.529653    11.00000    0.04950    0.02662 =
         0.05514   -0.01027    0.04683   -0.00931
AFIX 137
H17A  2    0.423966   -0.104247    0.565100    11.00000   -1.50000
H17B  2    0.289763   -0.107822    0.480164    11.00000   -1.50000
H17C  2    0.355986   -0.047398    0.564434    11.00000   -1.50000
AFIX   0
C18   1    0.223277    0.421195    0.581441    11.00000    0.01534    0.01699 =
         0.01556    0.00133    0.01203    0.00318
C19   1    0.190374    0.389574    0.607418    11.00000    0.01790    0.01886 =
         0.01748    0.00227    0.01413    0.00379
C20   1    0.196872    0.462167    0.649409    11.00000    0.02481    0.02589 =
         0.02363    0.00320    0.02060    0.00621
AFIX  43
H20   2    0.175777    0.441464    0.667830    11.00000   -1.20000
AFIX   0
C21   1    0.233316    0.563359    0.664682    11.00000    0.03195    0.02239 =
         0.02846   -0.00176    0.02522    0.00482
AFIX  43
H21   2    0.236968    0.611767    0.693169    11.00000   -1.20000
AFIX   0
C22   1    0.264508    0.593899    0.638260    11.00000    0.02721    0.01531 =
         0.02761   -0.00196    0.02162    0.00079
AFIX  43
H22   2    0.288548    0.663923    0.648226    11.00000   -1.20000
AFIX   0
C23   1    0.261449    0.524225    0.597348    11.00000    0.01702    0.01655 =
         0.01838    0.00087    0.01335    0.00232
C24   1    0.145327    0.281003    0.589885    11.00000    0.02927    0.02258 =
         0.02786   -0.00031    0.02593   -0.00004
AFIX  13
H24   2    0.141590    0.241176    0.556272    11.00000   -1.20000
AFIX   0
C25   1    0.224254    0.221674    0.674432    11.00000    0.05402    0.02267 =
         0.04101    0.00648    0.04325    0.00819
AFIX 137
H25A  2    0.298053    0.214313    0.706122    11.00000   -1.50000
H25B  2    0.193247    0.152070    0.661443    11.00000   -1.50000
H25C  2    0.231927    0.260702    0.709788    11.00000   -1.50000
AFIX   0
C26   1    0.026041    0.286488    0.534922    11.00000    0.03699    0.04192 =
         0.04615   -0.00537    0.03724   -0.00656
AFIX 137
H26A  2    0.027948    0.322006    0.567680    11.00000   -1.50000
H26B  2   -0.003424    0.215366    0.520309    11.00000   -1.50000
H26C  2   -0.022478    0.325591    0.481724    11.00000   -1.50000
AFIX   0
C27   1    0.297694    0.562693    0.570451    11.00000    0.02579    0.01527 =
         0.02758    0.00000    0.02221   -0.00069
AFIX  13
H27   2    0.315232    0.500059    0.561166    11.00000   -1.20000
AFIX   0
C28   1    0.402893    0.631822    0.639592    11.00000    0.03082    0.02549 =
         0.03812   -0.00384    0.02809   -0.00582
AFIX 137
H28A  2    0.383661    0.699798    0.641649    11.00000   -1.50000
H28B  2    0.432065    0.642352    0.625258    11.00000   -1.50000
H28C  2    0.460144    0.597471    0.696032    11.00000   -1.50000
AFIX   0
C29   1    0.203488    0.624048    0.485590    11.00000    0.03468    0.02919 =
         0.03276    0.00711    0.02659   -0.00046
AFIX 137
H29A  2    0.137682    0.578757    0.439862    11.00000   -1.50000
H29B  2    0.228919    0.647761    0.469777    11.00000   -1.50000
H29C  2    0.183544    0.684910    0.492794    11.00000   -1.50000
AFIX   0
C30   1    0.188972    0.095535    0.516301    11.00000    0.02132    0.01513 =
         0.02218   -0.00072    0.01923   -0.00122
C31   1    0.281548    0.074832    0.603078    11.00000    0.02122    0.01516 =
         0.02219   -0.00089    0.01923   -0.00076
C32   1    0.081452    0.038347    0.435465    11.00000    0.02292    0.02006 =
         0.02196   -0.00500    0.01902   -0.00734
C33   1   -0.009352    0.070441    0.414622    11.00000    0.02169    0.03534 =
         0.02691   -0.00549    0.01929   -0.00600
AFIX 137
H33A  2    0.014292    0.049679    0.462382    11.00000   -1.50000
H33B  2   -0.080138    0.035495    0.361448    11.00000   -1.50000
H33C  2   -0.019931    0.146550    0.406787    11.00000   -1.50000
AFIX   0
C34   1    0.042460    0.073062    0.360066    11.00000    0.03017    0.03733 =
         0.02077   -0.00670    0.02023   -0.01403
AFIX 137
H34A  2    0.031699    0.149183    0.352931    11.00000   -1.50000
H34B  2   -0.028560    0.038352    0.306910    11.00000   -1.50000
H34C  2    0.099317    0.053839    0.372164    11.00000   -1.50000
AFIX   0
C35   1    0.094565   -0.081163    0.443995    11.00000    0.03392    0.02113 =
         0.03281   -0.00790    0.02714   -0.00857
AFIX 137
H35A  2    0.153574   -0.101404    0.458641    11.00000   -1.50000
H35B  2    0.023537   -0.113756    0.389104    11.00000   -1.50000
H35C  2    0.114964   -0.104713    0.489692    11.00000   -1.50000
AFIX   0
C36   1    0.313592   -0.016429    0.653900    11.00000    0.02329    0.01282 =
         0.01845   -0.00032    0.01752    0.00045
C37   1    0.241891   -0.053339    0.644482    11.00000    0.02770    0.01753 =
         0.02470    0.00171    0.02258    0.00150
AFIX  43
H37   2    0.169571   -0.023195    0.602302    11.00000   -1.20000
AFIX   0
C38   1    0.276048   -0.133858    0.696557    11.00000    0.03938    0.01896 =
         0.03183    0.00099    0.03175   -0.00124
AFIX  43
H38   2    0.227618   -0.157672    0.690790    11.00000   -1.20000
AFIX   0
C39   1    0.380247   -0.179813    0.756911    11.00000    0.04410    0.01435 =
         0.02562    0.00293    0.02881    0.00251
AFIX  43
H39   2    0.403525   -0.234780    0.792705    11.00000   -1.20000
AFIX   0
C40   1    0.450648   -0.145183    0.764906    11.00000    0.02871    0.01830 =
         0.02165    0.00205    0.01895    0.00593
AFIX  43
H40   2    0.521096   -0.178302    0.804803    11.00000   -1.20000
AFIX   0
C41   1    0.418587   -0.062514    0.714935    11.00000    0.02350    0.01855 =
         0.02165   -0.00246    0.01832   -0.00088
AFIX  43
H41   2    0.468346   -0.037264    0.722350    11.00000   -1.20000
AFIX   0

C42   1    0.846186    0.300705    0.714759    11.00000    0.07619    0.08830 =
         0.10581    0.02573    0.07798    0.01392
AFIX 137
H42A  2    0.823040    0.244677    0.722194    11.00000   -1.50000
H42B  2    0.917809    0.330121    0.771311    11.00000   -1.50000
H42C  2    0.854906    0.272163    0.687489    11.00000   -1.50000
AFIX   0
C43   1    0.760752    0.383087    0.659913    11.00000    0.05849    0.06397 =
         0.04572   -0.00188    0.03430    0.00567
PART 1
AFIX  23
H43A  2    0.778581    0.440391    0.648300    10.40000   -1.20000
H43B  2    0.745664    0.411971    0.683026    10.40000   -1.20000
AFIX  23
PART 2
H43C  2    0.776516    0.426972    0.641104    10.38000   -1.20000
H43D  2    0.775647    0.427585    0.698135    10.38000   -1.20000
AFIX  23
PART 3
H43E  2    0.801793    0.447141    0.676279    10.22000   -1.20000
H43F  2    0.741060    0.393287    0.681978    10.22000   -1.20000
AFIX   0
PART 1
C44   1    0.663748    0.309880    0.579360    10.40000    0.04491    0.05440 =
         0.04298    0.00083    0.03863    0.00703
AFIX  23
H44A  2    0.685407    0.279033    0.561527    10.40000   -1.20000
H44B  2    0.652154    0.251871    0.595310    10.40000   -1.20000
AFIX   0
PART 3
C44'  1    0.650268    0.389964    0.563007    10.22000    0.04895    0.05719 =
         0.04780    0.00305    0.03182    0.00580
AFIX  23
H44C  2    0.663680    0.388454    0.536075    10.22000   -1.20000
H44D  2    0.612745    0.456936    0.547183    10.22000   -1.20000
AFIX   0
PART 2
C44*  1    0.634738    0.362298    0.579343    10.38000    0.04970    0.05997 =
         0.04309    0.00062    0.03628    0.01089
AFIX  23
H44E  2    0.617771    0.305735    0.592017    10.38000   -1.20000
H44F  2    0.595139    0.426253    0.565080    10.38000   -1.20000
AFIX   0
PART 1
C45   1    0.556002    0.370512    0.504957    10.40000    0.04629    0.05540 =
         0.04450    0.00261    0.03405    0.00479
AFIX  23
H45A  2    0.567994    0.430504    0.490403    10.40000   -1.20000
H45B  2    0.531696    0.398230    0.521365    10.40000   -1.20000
AFIX   0
PART 3
C45'  1    0.574074    0.297682    0.528955    10.22000    0.04356    0.05563 =
         0.04390    0.00211    0.03805    0.00615
AFIX  23
H45C  2    0.552284    0.304210    0.549638    10.22000   -1.20000
H45D  2    0.614976    0.230776    0.550831    10.22000   -1.20000
AFIX   0
PART 2
C45*  1    0.590638    0.331301    0.502095    10.38000    0.04305    0.05444 =
         0.04301    0.00181    0.03861    0.00617
AFIX  23
H45E  2    0.635363    0.272267    0.517578    10.38000   -1.20000
H45F  2    0.597579    0.391030    0.483775    10.38000   -1.20000
AFIX   0
PART 0
C46   1    0.465542    0.298222    0.426697    11.00000    0.04118    0.05827 =
         0.04573    0.00212    0.03502    0.00003
PART 2
AFIX 137
H46D  2    0.438850    0.273037    0.378122    10.38000   -1.50000
H46E  2    0.420518    0.358620    0.408174    10.38000   -1.50000
H46F  2    0.458377    0.242152    0.446250    10.38000   -1.50000
AFIX 137
PART 1
H46A  2    0.393391    0.335031    0.380386    10.40000   -1.50000
H46B  2    0.459501    0.235415    0.443155    10.40000   -1.50000
H46C  2    0.485745    0.277878    0.406378    10.40000   -1.50000
AFIX 137
PART 3
H46G  2    0.427643    0.230285    0.404997    10.22000   -1.50000
H46H  2    0.487184    0.310967    0.406657    10.22000   -1.50000
H46I  2    0.414610    0.353749    0.405128    10.22000   -1.50000
AFIX   0
HKLF 4


REM  9605.res in P2(1)/n
REM wR2 = 0.1076, GooF = S = 1.095, Restrained GooF = 1.112 for all data
REM R1 = 0.0422 for 7759 Fo > 4sig(Fo) and 0.0591 for all 9922 data
REM 501 parameters refined using 141 restraints

END

WGHT      0.0419      1.5185

REM Highest difference peak  0.416,  deepest hole -0.406,  1-sigma level  0.051
Q1    1   0.6761  0.3971  0.6029  11.00000  0.05    0.42
Q2    1   0.2231  0.1470  0.5200  11.00000  0.05    0.28
Q3    1   0.0797  0.3809  0.4200  11.00000  0.05    0.28
Q4    1   0.6233  0.3191  0.5741  11.00000  0.05    0.27
Q5    1   0.2357  0.2840  0.5600  11.00000  0.05    0.27
Q6    1   0.3465  0.7217  0.5981  11.00000  0.05    0.26
Q7    1   0.3430  0.5963  0.5996  11.00000  0.05    0.26
Q8    1   0.3287  0.2577  0.5566  11.00000  0.05    0.25
Q9    1   0.4049  0.0773  0.5348  11.00000  0.05    0.25
Q10   1   0.2373  0.5581  0.6006  11.00000  0.05    0.24
Q11   1   0.5372  0.3229  0.6614  11.00000  0.05    0.24
Q12   1   0.3858  0.2248  0.5599  11.00000  0.05    0.24
Q13   1   0.2766  0.5394  0.5817  11.00000  0.05    0.23
Q14   1   0.2011  0.7160  0.5182  11.00000  0.05    0.23
Q15   1   0.5607  0.4078  0.6801  11.00000  0.05    0.22
;
_shelx_res_checksum              74112
_shelx_hkl_file                  
;
  -2   0   2 4083.50   16.58
   2   0  -2 3148.59   14.70
  -2   0   2 4243.62   16.58
  -2   0   2 4110.20   14.81
   2   0  -2 4033.66   16.19
  -2   0   2 4153.85   15.84
   3   0  -3 3550.32  178.53
  -3   0   3 3683.28  178.52
   3   0  -3 3748.85  178.49
  -3   0   3 3797.44  178.49
   3   0  -3 3802.69  178.53
  -3   0   3 3861.62  178.50
   3   0  -3 3925.88  178.59
   3   0  -3 3626.78  178.29
  -3   0   3 3791.42  178.31
   3   0  -3 3626.45  178.45
  -3   0   3 3849.11  178.56
  -3   0   3 3744.86  178.42
  -4   0   4 5290.26  255.38
   4   0  -4 5141.76  255.38
  -4   0   4 5184.72  255.30
   4   0  -4 5563.37  255.31
   4   0  -4 5398.75  255.35
   4   0  -4 5632.39  255.42
  -4   0   4 5423.88  255.29
   4   0  -4 5350.42  255.09
  -4   0   4 5424.98  255.08
   4   0  -4 5222.62  255.28
  -4   0   4 5500.43  255.44
  -4   0   4 5238.70  255.21
  -5   0   5 8039.16  381.99
   5   0  -5 8271.31  381.90
  -5   0   5 8083.88  381.95
   5   0  -5 7918.21  381.94
   5   0  -5 8321.00  382.05
  -5   0   5 8170.87  381.86
  -5   0   5 7941.61  381.59
   5   0  -5 7989.73  381.61
  -5   0   5 8114.30  382.06
   5   0  -5 7646.53  381.84
  -5   0   5 7892.77  381.80
  -6   0   6    7.13    1.99
  -6   0   6    8.69    1.84
   6   0  -6    9.56    2.03
   6   0  -6    9.49    2.28
  -6   0   6    4.73    1.77
   6   0  -6    8.67    1.96
  -6   0   6    9.62    1.82
   6   0  -6    7.37    1.57
  -6   0   6    9.44    2.16
   6   0  -6    8.25    2.09
  -6   0   6    5.66    1.73
  -7   0   7 1571.13   79.98
   7   0  -7 1634.47   80.00
   7   0  -7 1642.35   79.91
  -7   0   7 1689.64   80.11
  -7   0   7 1656.60   79.87
   7   0  -7 1695.22   80.22
   7   0  -7 1582.97   79.51
  -7   0   7 1669.25   79.61
  -7   0   7 1685.12   80.29
   7   0  -7 1617.71   79.93
  -7   0   7 1601.57   79.88
  -8   0   8 2205.62  112.50
  -8   0   8 2304.26  112.65
   8   0  -8 2307.50  112.57
   8   0  -8 2418.20  112.55
  -8   0   8 2307.80  112.36
   8   0  -8 2359.94  112.76
   8   0  -8 2331.40  112.11
  -8   0   8 2358.52  112.11
  -8   0   8 2350.37  112.92
   8   0  -8 2242.36  112.43
  -8   0   8 2325.46  112.52
  -9   0   9   53.81    5.52
  -9   0   9   73.64    5.74
   9   0  -9   64.30    5.71
   9   0  -9   70.92    5.85
  -9   0   9   69.80    5.78
   9   0  -9   66.17    5.62
  -9   0   9   62.96    5.27
   9   0  -9   70.92    5.39
  -9   0   9   69.39    6.14
   9   0  -9   60.51    5.53
  -9   0   9   59.48    5.35
 -10   0  10   18.17    3.10
 -10   0  10   27.61    3.85
  10   0 -10   22.97    3.57
 -10   0  10   36.38    4.10
  10   0 -10   21.42    3.66
  10   0 -10   27.40    3.85
  10   0 -10   23.00    3.14
 -10   0  10   26.15    3.33
  10   0 -10   28.01    2.91
 -10   0  10   32.28    3.90
 -10   0  10   26.37    4.11
  10   0 -10   29.27    4.00
 -11   0  11   46.73    5.05
  11   0 -11   37.95    4.83
 -11   0  11   55.33    5.26
  11   0 -11   54.91    5.37
  11   0 -11   40.75    4.80
 -11   0  11   54.99    5.46
 -11   0  11   49.18    5.19
  11   0 -11   46.98    4.12
  11   0 -11   45.07    4.69
 -11   0  11   51.79    4.90
 -11   0  11   51.36    5.69
 -12   0  12  435.85   24.54
  12   0 -12  462.44   25.14
 -12   0  12  417.16   24.05
 -12   0  12  416.31   24.72
  12   0 -12  431.92   24.34
  12   0 -12  447.82   24.40
 -12   0  12  462.55   24.81
  12   0 -12  425.02   22.87
 -12   0  12  412.54   24.90
 -12   0  12  463.62   24.09
  13   0 -13  623.22   32.81
  13   0 -13  612.87   31.57
 -13   0  13  609.06   31.78
  13   0 -13  593.01   31.89
  13   0 -13  571.67   31.76
 -13   0  13  572.34   32.29
 -13   0  13  582.96   32.09
 -13   0  13  582.46   32.78
 -13   0  13  540.14   31.90
 -13   0  13  592.35   31.40
 -14   0  14  908.41   44.61
  14   0 -14  877.50   44.50
  14   0 -14  867.28   45.83
  14   0 -14  818.87   44.74
 -14   0  14  803.65   45.26
 -14   0  14  885.40   46.25
 -14   0  14  826.70   45.02
 -14   0  14  857.69   45.31
 -15   0  15   14.33    3.97
  15   0 -15   14.32    3.96
 -15   0  15   13.30    3.90
 -15   0  15   12.77    4.14
 -15   0  15   30.73    5.69
 -15   0  15   13.34    3.75
 -15   0  15   19.36    3.77
 -16   0  16    0.77    3.01
 -16   0  16    0.90    2.80
  16   0 -16    3.64    3.43
 -16   0  16    0.95    3.74
 -16   0  16    3.39    2.97
 -16   0  16    8.85    4.03
 -17   0  17   26.83    4.93
 -17   0  17   32.14    5.69
  17   0 -17   27.37    5.76
 -17   0  17   23.52    5.66
 -17   0  17   30.13    5.35
 -17   0  17   28.51    5.65
 -18   0  18    0.86    3.46
 -18   0  18    5.65    4.06
 -18   0  18   -2.19    4.31
 -18   0  18    2.10    3.77
  18   0 -18    5.23    4.12
 -18   0  18    2.94    3.78
 -19   0  19  108.73   11.49
 -19   0  19  124.33   11.57
 -19   0  19   91.64   10.51
 -19   0  19  115.72   10.50
 -19   0  19   92.38   10.07
  19   0 -19  103.84   10.75
 -20   0  20   15.44    5.61
 -20   0  20   16.25    5.63
 -20   0  20   12.17    5.31
 -20   0  20   19.02    5.14
  20   0 -20   15.43    5.36
 -21   0  21  403.47   27.50
 -21   0  21  433.30   27.54
 -21   0  21  399.46   26.89
 -21   0  21  419.19   26.52
  21   0 -21  358.82   25.99
 -22   0  22  256.68   19.91
 -22   0  22  218.94   19.13
 -22   0  22  244.66   19.40
 -22   0  22  251.33   18.85
  22   0 -22  226.27   18.67
 -23   0  23  519.15   34.24
 -23   0  23  555.40   34.65
 -23   0  23  541.51   34.23
  23   0 -23  503.65   33.21
 -23   0  23  503.27   32.80
 -24   0  24    7.06    5.32
  24   0 -24    7.37    5.67
 -24   0  24   -3.14    6.55
 -24   0  24   -1.62    5.37
 -25   0  25  171.18   17.22
 -25   0  25  152.90   15.55
 -25   0  25  182.78   17.37
 -26   0  26   29.19    8.80
 -26   0  26   45.09    9.77
 -26   0  26   42.10    8.77
 -27   0  27   20.78    8.77
 -27   0  27   22.87    7.49
   1   1  -1 7796.92   29.86
  -1   1   1 7272.84   27.55
  -1  -1   1 7399.44   27.37
  -1  -1   1 7310.60   28.38
  -1  -1   1 7278.02   28.22
   2   1  -2    6.40    1.13
   2   1  -2    8.21    1.32
   2   1  -2    9.93    1.54
  -2  -1   2    7.81    1.42
  -2   1   2    8.46    1.20
   2  -1  -2   10.02    1.35
  -2  -1   2   10.31    1.49
   2   1  -2    7.10    1.19
   2  -1  -2    7.30    1.33
  -2   1   2    8.26    1.31
   2  -1  -2    6.48    1.22
   3  -1  -3  544.08   26.70
  -3   1   3  523.05   26.80
   3  -1  -3  539.93   26.66
   3  -1  -3  511.71   26.14
  -3   1   3  521.84   26.06
   3   1  -3  542.23   26.26
   3   1  -3  523.28   26.46
  -3  -1   3  550.72   26.59
   3   1  -3  544.31   26.64
  -3  -1   3  541.38   26.76
  -3  -1   3  563.03   26.89
   3   1  -3  547.26   26.90
   3  -1  -3  522.60   26.75
  -3  -1   3  549.24   26.87
  -3   1   3  544.14   26.75
   3   1  -3  525.18   26.80
   3  -1  -3  509.65   26.40
  -3   1   3  539.52   26.37
   3  -1  -3  544.36   26.59
  -3   1   3  538.75   26.71
  -4  -1   4    4.43    1.64
   4   1  -4    6.51    1.61
  -4   1   4   10.30    1.91
   4  -1  -4    5.34    1.92
  -4  -1   4    8.47    1.80
   4   1  -4    8.08    2.16
   4  -1  -4    6.17    1.74
  -4   1   4    6.89    1.49
  -4   1   4    5.65    1.69
   4  -1  -4    7.03    1.87
  -4   1   4    6.03    1.63
   4   1  -4    6.49    1.88
  -4   1   4    6.58    1.26
   4  -1  -4    7.28    1.51
   4   1  -4    3.27    2.00
  -4   1   4    6.61    1.82
   4  -1  -4    9.26    2.15
  -4  -1   4    7.64    2.02
   4   1  -4    7.11    1.53
  -4  -1   4    7.66    1.85
  -4  -1   4    8.49    1.53
   4   1  -4    6.77    1.36
  -4   1   4    7.39    1.93
   4  -1  -4    6.49    1.81
   5   1  -5    1.56    1.27
  -5   1   5    6.97    1.63
  -5  -1   5    2.15    1.32
  -5  -1   5    2.67    1.50
  -5  -1   5   13.59    2.20
   5   1  -5    3.83    1.51
  -5   1   5    1.36    1.57
   5  -1  -5    2.59    1.76
   5   1  -5    2.42    1.81
   5  -1  -5    3.20    1.47
  -5   1   5    5.54    1.78
   5  -1  -5    4.08    1.61
  -5  -1   5    2.52    1.68
   5   1  -5    3.83    1.66
  -5  -1   5    1.45    1.59
   5  -1  -5    3.41    1.73
  -5   1   5    3.25    1.50
  -5   1   5    3.49    1.15
   5  -1  -5    4.47    1.29
   5  -1  -5    3.76    1.91
  -5   1   5    2.95    1.92
   5   1  -5    1.47    1.84
   5   1  -5    2.71    1.42
  -5   1   5    3.35    1.84
  -6  -1   6 2888.92  141.09
  -6  -1   6 2884.46  141.46
  -6   1   6 3116.35  141.35
   6   1  -6 2950.06  141.33
  -6  -1   6 2867.95  141.83
   6   1  -6 2973.97  141.45
   6  -1  -6 2903.16  141.74
   6   1  -6 3023.56  142.06
   6  -1  -6 2963.05  141.92
   6  -1  -6 2930.13  141.41
   6   1  -6 2929.32  141.74
  -6   1   6 2940.52  141.55
  -6  -1   6 2984.47  142.01
   6   1  -6 2982.43  141.62
   6   1  -6 2878.00  141.88
  -6   1   6 2983.60  141.74
   6  -1  -6 2940.53  141.81
  -6  -1   6 2902.88  142.06
   6  -1  -6 2998.65  141.06
   6  -1  -6 2909.07  141.59
  -6  -1   6 2907.16  141.92
  -6   1   6 2951.83  142.01
  -6   1   6 2974.17  142.13
  -6   1   6 2900.06  141.80
  -7  -1   7  914.92   45.00
  -7  -1   7  910.32   44.59
   7   1  -7  860.20   44.68
  -7   1   7  929.47   44.79
   7   1  -7  905.60   44.90
  -7  -1   7  901.20   45.43
   7  -1  -7  879.60   45.23
   7   1  -7  912.04   45.58
   7  -1  -7  899.34   44.89
  -7   1   7  920.59   45.11
   7   1  -7  902.16   45.26
   7  -1  -7  878.38   45.44
  -7  -1   7  941.20   45.69
   7   1  -7  856.63   45.37
  -7  -1   7  940.63   45.64
  -7   1   7  896.66   45.26
   7   1  -7  946.25   45.15
   7  -1  -7  903.25   45.32
   7  -1  -7  876.32   44.46
   7  -1  -7  941.43   45.21
  -7   1   7  885.54   45.59
  -7  -1   7  924.15   45.55
  -7   1   7  859.93   45.24
  -7   1   7  900.18   45.67
   8   1  -8  416.63   22.39
  -8   1   8  424.72   22.41
  -8  -1   8  422.76   22.60
   8   1  -8  444.95   22.61
  -8  -1   8  420.40   23.12
   8   1  -8  436.10   23.31
  -8  -1   8  429.03   23.16
   8  -1  -8  442.13   23.14
   8  -1  -8  444.25   23.35
  -8   1   8  429.87   22.74
   8  -1  -8  436.32   22.62
   8   1  -8  450.03   23.15
  -8   1   8  415.89   22.88
  -8  -1   8  388.15   23.31
   8  -1  -8  420.15   23.01
   8   1  -8  419.32   23.10
   8   1  -8  429.43   22.78
  -8  -1   8  440.38   23.36
   8  -1  -8  410.18   22.70
  -8  -1   8  397.23   23.04
  -8   1   8  418.39   23.35
  -8   1   8  441.41   23.56
  -8  -1   8  431.99   22.27
  -8   1   8  426.76   23.13
  -9  -1   9  543.66   28.62
   9   1  -9  552.73   28.39
  -9   1   9  564.15   28.38
  -9  -1   9  559.09   29.25
   9   1  -9  554.44   28.45
   9  -1  -9  564.70   29.23
   9   1  -9  555.84   29.28
  -9  -1   9  497.64   28.97
   9  -1  -9  550.25   29.31
   9   1  -9  548.26   29.05
  -9   1   9  575.12   28.81
   9  -1  -9  552.61   28.57
   9   1  -9  498.83   28.93
  -9   1   9  568.37   29.07
   9   1  -9  548.65   28.67
   9  -1  -9  547.21   29.03
  -9  -1   9  516.10   29.30
   9  -1  -9  541.45   27.40
   9  -1  -9  544.12   28.78
  -9  -1   9  575.69   29.39
  -9   1   9  541.05   29.48
  -9  -1   9  551.27   28.14
  -9   1   9  535.91   29.55
  -9   1   9  514.57   28.92
 -10  -1  10    3.84    2.17
 -10   1  10    1.90    1.72
 -10  -1  10    3.04    2.48
  10   1 -10    1.60    2.47
 -10   1  10    5.62    2.36
  10  -1 -10    6.69    2.87
 -10   1  10    8.12    2.67
  10  -1 -10    5.72    2.44
  10   1 -10    4.26    2.39
  10  -1 -10    1.29    1.80
  10   1 -10    3.17    2.25
 -10   1  10    2.55    1.93
  10  -1 -10    7.16    2.82
 -10  -1  10    7.63    2.91
  10  -1 -10    7.69    1.62
 -10   1  10    8.22    2.95
 -10  -1  10    2.73    2.45
  10   1 -10    4.12    2.84
  10  -1 -10    3.59    2.79
 -10   1  10    2.41    2.33
  10   1 -10    2.05    1.96
 -10  -1  10    8.46    2.16
 -10  -1  10    7.47    2.58
 -10   1  10    3.17    2.07
 -11  -1  11   46.65    4.97
 -11   1  11   38.61    4.46
  11   1 -11   40.07    4.97
 -11   1  11   34.17    4.46
  11  -1 -11   30.41    4.68
 -11  -1  11   31.26    4.34
  11  -1 -11   40.52    5.01
  11  -1 -11   42.44    4.54
 -11   1  11   40.14    4.50
  11   1 -11   33.12    4.50
  11  -1 -11   37.90    4.88
 -11   1  11   34.38    4.35
  11   1 -11   38.05    4.44
  11  -1 -11   37.41    4.54
 -11  -1  11   50.54    5.42
  11  -1 -11   39.31    4.00
  11   1 -11   28.99    4.42
 -11   1  11   37.77    4.97
 -11  -1  11   39.94    4.79
  11  -1 -11   38.21    4.51
 -11  -1  11   35.56    3.93
 -11   1  11   50.12    5.70
 -11  -1  11   39.41    4.53
 -11   1  11   38.16    4.13
  11   1 -11   31.16    3.85
  12   1 -12  186.97   11.88
 -12   1  12  185.77   11.80
 -12  -1  12  201.10   12.34
 -12  -1  12  162.68   12.40
 -12   1  12  183.79   12.33
 -12  -1  12  167.94   12.21
  12   1 -12  186.69   12.77
 -12   1  12  172.29   11.93
  12   1 -12  187.26   12.75
  12  -1 -12  204.31   13.28
  12  -1 -12  187.67   12.06
 -12  -1  12  200.30   13.36
 -12   1  12  178.38   12.51
  12   1 -12  179.58   12.51
  12  -1 -12  193.18   12.35
  12  -1 -12  213.24   12.96
  12   1 -12  200.50   12.37
  12  -1 -12  191.55   11.58
 -12   1  12  180.69   13.11
  12  -1 -12  185.48   12.28
 -12  -1  12  189.97   13.06
 -12  -1  12  184.47   11.60
 -12   1  12  187.21   13.34
 -12   1  12  172.57   12.38
 -13  -1  13 1198.80   58.23
 -13  -1  13 1166.15   58.73
 -13   1  13 1218.35   58.49
  13   1 -13 1083.63   58.21
 -13   1  13 1074.05   58.86
 -13  -1  13 1101.17   59.44
 -13  -1  13 1143.17   59.18
  13   1 -13 1185.09   59.51
 -13   1  13 1143.48   58.64
  13  -1 -13 1084.86   59.61
  13   1 -13 1149.88   59.56
  13  -1 -13 1167.43   58.67
  13  -1 -13 1159.12   58.87
 -13   1  13 1206.30   59.53
  13   1 -13 1201.19   58.94
  13   1 -13 1114.05   59.19
  13  -1 -13 1185.49   59.35
 -13  -1  13 1174.87   60.25
  13  -1 -13 1196.87   58.14
 -13   1  13 1149.30   60.14
  13  -1 -13 1171.34   58.89
 -13  -1  13 1198.34   60.04
 -13   1  13 1169.01   59.45
 -13   1  13 1120.02   60.23
 -14  -1  14  212.78   13.68
 -14   1  14  205.36   13.17
  14   1 -14  205.95   13.29
 -14  -1  14  215.31   14.04
  14   1 -14  212.15   14.44
  14  -1 -14  193.45   14.42
  14  -1 -14  208.10   13.67
 -14  -1  14  194.25   14.42
 -14   1  14  193.76   13.90
  14  -1 -14  208.62   13.74
 -14   1  14  184.51   13.67
 -14  -1  14  229.57   14.75
 -14   1  14  217.32   15.20
 -14  -1  14  215.45   14.78
 -14   1  14  222.25   14.38
 -14   1  14  178.68   14.47
 -15  -1  15   39.70    5.47
 -15   1  15   43.36    5.86
  15  -1 -15   34.06    5.12
  15   1 -15   37.02    5.63
  15  -1 -15   49.80    6.37
 -15  -1  15   41.68    6.27
 -15   1  15   32.54    5.34
 -15   1  15   27.19    4.86
 -15  -1  15   40.77    5.67
 -15  -1  15   47.14    6.35
 -15   1  15   42.74    6.33
 -15   1  15   39.91    5.85
 -15  -1  15   37.29    5.23
  15   1 -15   41.77    4.99
  16   1 -16  269.44   17.17
 -16  -1  16  296.57   18.81
 -16   1  16  257.29   17.71
  16  -1 -16  296.02   19.13
  16   1 -16  274.93   18.32
 -16  -1  16  298.29   19.36
 -16   1  16  256.19   17.90
 -16  -1  16  272.43   17.70
 -16   1  16  296.95   19.41
 -16  -1  16  269.22   18.67
 -16   1  16  262.18   17.82
 -16   1  16  262.87   18.95
 -17   1  17   43.17    6.41
 -17  -1  17   37.33    5.81
 -17  -1  17   43.19    6.74
 -17   1  17   45.40    6.55
  17   1 -17   39.01    6.39
  17  -1 -17   44.00    6.73
 -17   1  17   45.21    6.89
 -17  -1  17   43.71    6.74
 -17   1  17   41.17    6.02
 -17  -1  17   49.93    6.65
 -17   1  17   42.96    6.98
 -18  -1  18   43.44    6.42
 -18   1  18   50.39    6.86
 -18  -1  18   49.55    7.55
 -18   1  18   51.66    7.19
  18   1 -18   65.03    7.73
  18  -1 -18   43.66    7.30
 -18  -1  18   52.13    7.73
 -18   1  18   58.93    8.28
 -18   1  18   62.99    7.49
 -18  -1  18   70.12    8.16
 -18   1  18   57.94    8.34
 -19   1  19    2.91    3.97
 -19  -1  19    2.45    4.29
 -19   1  19    2.12    4.09
  19   1 -19    2.17    4.35
  19  -1 -19    1.16    4.06
 -19   1  19    2.46    4.73
 -19  -1  19    6.84    4.67
 -19   1  19    3.02    3.62
 -19  -1  19    8.90    4.64
 -19   1  19   -1.27    4.31
 -20   1  20   28.68    6.13
 -20   1  20   27.00    6.58
 -20  -1  20   16.38    5.72
 -20  -1  20    9.71    5.16
 -20   1  20   19.60    6.95
 -20   1  20   26.08    5.85
  20   1 -20   32.35    6.70
  20  -1 -20   13.52    5.23
 -20   1  20   27.95    5.75
 -20  -1  20   23.64    6.01
 -21  -1  21    2.67    4.91
 -21   1  21    5.75    4.89
 -21  -1  21    1.29    4.85
 -21   1  21    2.77    5.21
 -21   1  21   -4.88    4.59
  21   1 -21    3.68    4.62
 -21   1  21   10.31    4.69
 -21  -1  21   -3.76    4.39
 -22  -1  22  345.02   24.44
 -22   1  22  311.11   24.32
 -22   1  22  344.67   24.74
 -22  -1  22  311.47   23.64
 -22   1  22  370.68   24.44
  22   1 -22  330.13   23.61
 -22  -1  22  348.68   24.06
 -22   1  22  344.66   23.50
 -23   1  23   11.23    6.22
 -23  -1  23   17.95    6.51
 -23  -1  23   18.84    6.93
 -23   1  23   15.26    6.54
  23   1 -23   10.97    6.08
 -23  -1  23   16.81    6.00
 -23   1  23   23.23    6.00
 -24  -1  24  430.55   29.07
 -24   1  24  367.42   28.48
 -24  -1  24  447.25   29.15
 -24   1  24  413.52   28.34
  24   1 -24  403.43   28.07
 -24   1  24  376.36   27.10
 -24  -1  24  407.45   28.24
 -25   1  25    7.12    6.55
 -25  -1  25    4.98    6.39
 -25  -1  25    6.41    6.43
 -25   1  25   -1.59    6.25
  25   1 -25    4.55    5.58
 -25   1  25    5.76    5.67
 -25  -1  25   -1.55    5.42
 -26  -1  26   13.96    7.46
 -26   1  26    9.34    7.24
 -26  -1  26   26.86    7.91
 -26   1  26   29.99    8.40
  26   1 -26   26.97    7.69
 -26   1  26    9.08    6.13
 -26  -1  26   22.71    7.53
 -27  -1  27  171.83   17.77
 -27   1  27  177.93   19.03
 -27   1  27  160.15   16.28
 -27  -1  27  186.86   18.34
  27   1 -27  155.63   16.61
   0  -2   0  177.96   10.70
   0   2   0  171.81   10.75
   0   2   0  193.26   10.66
   0   2   0  179.96   10.61
   0  -2   0  180.44   10.56
   0   2   0  185.40   10.17
   0  -2   0  183.54   10.21
   1   2  -1  990.75   50.54
  -1  -2   1 1037.07   50.36
  -1   2   1 1029.18   50.41
   1   2  -1 1001.27   50.36
   1  -2  -1 1048.32   50.35
   1   2  -1 1040.62   50.49
  -1  -2   1 1041.35   50.42
  -1   2   1 1009.97   50.26
   1   2  -1  967.79   50.52
   1  -2  -1 1029.70   50.18
   1  -2  -1 1018.68   49.92
   2   2  -2   39.06    3.91
  -2  -2   2   39.50    3.96
  -2  -2   2   41.44    4.00
   2   2  -2   43.42    4.01
  -2  -2   2   48.14    4.22
   2  -2  -2   34.69    3.67
   2   2  -2   41.27    4.26
  -2  -2   2   38.14    4.01
   2   2  -2   40.41    4.05
  -2   2   2   40.31    3.92
   2  -2  -2   45.05    3.94
  -2  -2   2   43.12    3.99
   2   2  -2   41.61    3.81
  -3  -2   3 2123.35  104.36
   3   2  -3 2157.32  104.28
   3  -2  -3 2184.19  104.06
  -3   2   3 2138.23  104.31
  -3  -2   3 2085.38  104.61
   3   2  -3 2069.51  104.58
  -3  -2   3 2214.08  104.73
  -3  -2   3 2130.47  104.59
   3   2  -3 2250.07  104.74
  -3   2   3 2179.09  104.00
   3  -2  -3 2208.85  104.63
   4  -2  -4 4340.42  205.00
  -4  -2   4 4223.66  204.95
  -4   2   4 4322.72  203.99
   4   2  -4 4258.92  204.71
   4   2  -4 4437.92  204.93
   4   2  -4 4159.95  205.21
  -4  -2   4 4336.06  205.26
  -4  -2   4 4297.59  205.35
  -4   2   4 4306.15  205.14
  -4  -2   4 4189.20  205.17
  -4   2   4 4323.30  204.47
  -4   2   4 4207.69  204.98
   4  -2  -4 4193.31  204.59
   5   2  -5  203.54   10.68
   5   2  -5  196.46   11.09
  -5  -2   5  182.87   11.43
   5   2  -5  185.42   11.10
   5   2  -5  178.56   11.53
  -5  -2   5  181.80   11.43
   5  -2  -5  182.41   10.95
  -5   2   5  194.70   10.79
  -5   2   5  183.91   11.33
  -5  -2   5  176.79   11.39
  -5   2   5  176.21   10.19
  -5  -2   5  176.98   11.23
   5  -2  -5  195.28   11.31
  -5   2   5  196.25   11.80
   5  -2  -5  200.14   11.37
   5  -2  -5  197.80   11.16
  -5   2   5  207.59   11.58
   6  -2  -6   93.96    6.74
  -6   2   6   96.30    7.15
  -6  -2   6   94.93    6.72
   6  -2  -6  101.83    6.73
   6  -2  -6   90.06    5.92
  -6  -2   6   90.33    6.54
   6   2  -6   87.71    5.82
   6   2  -6   85.06    6.23
   6   2  -6   87.92    6.38
  -6  -2   6   86.07    6.83
  -6  -2   6   91.98    6.84
   6   2  -6   82.75    6.90
   6  -2  -6   92.40    6.90
   6   2  -6   82.46    6.60
   6   2  -6   81.98    6.85
  -6   2   6   88.40    6.57
  -6  -2   6   96.52    7.04
  -6   2   6   87.48    6.05
   6  -2  -6   91.40    6.43
  -6   2   6   92.60    6.62
  -6   2   6   89.90    6.83
   6  -2  -6   90.61    6.57
  -7   2   7 1211.99   65.98
   7  -2  -7 1318.77   65.46
   7   2  -7 1308.52   64.49
   7  -2  -7 1315.02   65.34
  -7   2   7 1372.38   64.33
   7  -2  -7 1304.82   64.57
   7   2  -7 1358.64   65.09
  -7  -2   7 1335.32   65.38
  -7  -2   7 1265.97   65.82
   7   2  -7 1355.32   65.26
   7   2  -7 1329.85   66.06
  -7  -2   7 1320.40   65.93
   7  -2  -7 1294.51   65.75
  -7  -2   7 1327.75   65.81
  -7   2   7 1323.23   65.60
   7   2  -7 1338.86   65.37
   7   2  -7 1283.56   65.87
  -7   2   7 1334.37   65.32
  -7   2   7 1365.54   64.89
   7  -2  -7 1298.41   65.15
  -7   2   7 1292.30   65.85
   7  -2  -7 1375.88   65.46
  -8   2   8   50.03    5.34
   8  -2  -8   58.75    5.05
  -8   2   8   55.93    4.07
   8  -2  -8   50.12    4.29
  -8  -2   8   49.91    4.81
   8   2  -8   46.03    4.37
  -8   2   8   57.72    4.70
  -8  -2   8   42.92    5.01
   8   2  -8   57.54    4.83
   8   2  -8   59.32    5.64
   8  -2  -8   50.29    4.92
   8  -2  -8   45.41    5.10
  -8  -2   8   51.18    5.12
   8   2  -8   51.59    4.76
  -8   2   8   37.57    4.48
   8   2  -8   49.46    5.39
   8   2  -8   54.04    5.03
  -8   2   8   58.67    5.00
   8  -2  -8   47.73    4.72
  -8   2   8   42.88    4.83
  -9   2   9 1363.32   72.47
   9  -2  -9 1468.08   71.60
  -9  -2   9 1386.64   72.16
   9  -2  -9 1450.40   70.81
  -9   2   9 1454.93   70.15
  -9   2   9 1500.91   71.13
   9   2  -9 1426.35   71.12
  -9  -2   9 1521.24   71.18
  -9  -2   9 1373.54   71.46
  -9  -2   9 1391.96   72.26
   9   2  -9 1470.13   71.32
   9   2  -9 1423.20   72.33
   9  -2  -9 1466.47   71.76
   9  -2  -9 1432.77   72.20
   9   2  -9 1374.53   72.16
  -9  -2   9 1430.19   72.17
  -9   2   9 1409.11   71.81
   9   2  -9 1607.13   71.87
  -9   2   9 1405.38   72.03
  -9   2   9 1462.91   71.49
   9   2  -9 1454.68   71.86
   9  -2  -9 1425.05   71.42
 -10   2  10  507.34   26.00
  10   2 -10  447.55   25.81
 -10  -2  10  474.03   26.43
 -10  -2  10  508.66   26.05
 -10  -2  10  456.92   27.04
  10   2 -10  496.34   26.14
 -10   2  10  525.30   26.52
  10   2 -10  469.53   26.58
  10  -2 -10  487.79   26.35
  10  -2 -10  485.43   26.72
  10   2 -10  462.77   27.08
 -10   2  10  511.25   26.88
  10   2 -10  519.33   26.49
 -10  -2  10  471.22   27.01
  10   2 -10  476.30   27.13
  10  -2 -10  493.59   27.09
  10  -2 -10  494.89   25.71
  10  -2 -10  479.99   26.35
 -10  -2  10  482.68   27.10
 -10   2  10  495.92   27.64
 -10   2  10  492.73   27.05
  11   2 -11    2.83    2.01
 -11  -2  11    2.08    2.61
 -11   2  11    1.53    2.35
  11   2 -11    2.42    2.28
  11  -2 -11   -1.04    2.25
  11   2 -11    1.31    2.63
  11  -2 -11    2.86    2.80
 -11   2  11    6.31    2.91
 -11   2  11    7.05    2.50
  11   2 -11    4.59    2.39
  11  -2 -11    4.42    2.87
 -11  -2  11   -0.64    2.48
  11  -2 -11    2.08    1.80
  11   2 -11    1.91    2.80
 -11  -2  11    1.26    2.64
  11  -2 -11    3.55    2.73
 -11   2  11    2.94    2.51
 -11  -2  11    5.82    2.33
  11   2 -11    1.87    1.92
 -11  -2  11    3.25    2.72
 -11   2  11    3.60    2.01
 -12  -2  12 2106.95  102.03
 -12  -2  12 2100.24  102.73
  12   2 -12 2043.67  102.02
 -12   2  12 2133.27  102.12
 -12  -2  12 2123.80  103.90
  12   2 -12 2126.38  102.21
  12   2 -12 2062.49  103.13
 -12   2  12 2194.19  102.64
  12  -2 -12 2024.73  102.45
  12  -2 -12 2051.89  103.04
  12   2 -12 2053.86  103.45
 -12  -2  12 2036.55  102.97
  12   2 -12 2125.41  102.52
  12   2 -12 1959.99  103.15
 -12   2  12 2041.42  102.98
 -12  -2  12 2179.33  103.79
  12  -2 -12 2087.41  103.35
  12  -2 -12 2106.45  101.81
  12  -2 -12 2085.85  102.51
 -12  -2  12 2055.15  103.33
 -12   2  12 2050.06  103.44
 -12   2  12 2036.80  104.15
  13  -2 -13   46.41    5.35
 -13   2  13   47.79    5.43
  13   2 -13   50.88    5.87
  13  -2 -13   45.38    5.80
  13   2 -13   44.56    5.96
 -13   2  13   48.32    5.86
 -13  -2  13   53.72    5.93
 -13   2  13   46.74    5.58
  13  -2 -13   31.89    5.45
 -13  -2  13   42.11    5.77
  13   2 -13   44.91    5.09
  13   2 -13   51.24    6.42
 -13  -2  13   52.56    6.12
  13  -2 -13   40.96    5.27
 -13   2  13   42.90    6.09
  13   2 -13   57.99    5.35
 -13   2  13   58.53    5.39
 -13  -2  13   45.33    5.55
 -14  -2  14  255.00   15.87
  14   2 -14  252.83   15.25
 -14   2  14  257.00   15.27
  14   2 -14  244.67   16.25
  14  -2 -14  243.65   15.59
  14  -2 -14  247.84   16.20
 -14  -2  14  244.43   15.93
 -14   2  14  255.74   16.22
 -14   2  14  213.91   15.37
 -14  -2  14  247.43   16.75
 -14  -2  14  241.83   16.50
 -14   2  14  243.46   16.37
 -14   2  14  211.61   16.70
  15   2 -15   37.57    5.72
  15  -2 -15   35.72    5.45
 -15   2  15   45.22    6.08
 -15  -2  15   25.90    4.86
 -15   2  15   42.98    5.66
 -15   2  15   39.98    5.54
 -15  -2  15   46.69    6.46
 -15  -2  15   40.61    6.02
  15   2 -15   39.73    5.06
 -15  -2  15   49.01    5.79
 -15   2  15   41.96    6.83
  16   2 -16    1.79    2.79
 -16   2  16    6.23    3.57
 -16  -2  16    1.55    3.23
 -16   2  16    6.82    3.56
 -16   2  16    3.25    2.84
 -16  -2  16   -1.00    3.41
 -16  -2  16    1.85    3.41
  16   2 -16    1.32    2.37
 -16   2  16   -1.10    3.85
  17   2 -17    3.82    3.44
 -17  -2  17    3.23    3.32
 -17   2  17    7.57    3.88
 -17   2  17    4.56    3.20
 -17   2  17    2.37    4.75
 -17  -2  17    6.95    4.07
 -17  -2  17    4.26    3.32
 -17   2  17    4.36    3.29
  17   2 -17    7.02    3.29
 -18  -2  18   72.44    8.68
 -18   2  18   58.76    7.42
  18   2 -18   69.03    8.36
 -18   2  18   75.86    8.36
 -18   2  18   63.07    9.11
 -18  -2  18   61.51    8.34
 -18   2  18   73.11    8.65
  18   2 -18   68.65    7.32
 -19  -2  19  121.39   11.81
 -19   2  19  133.20   11.48
  19   2 -19  103.77   10.91
 -19   2  19  128.01   11.56
 -19   2  19  125.28   12.87
 -19  -2  19  103.82   11.51
 -19   2  19  113.79   11.29
  19   2 -19  132.59   10.41
 -20   2  20   -1.11    4.09
 -20   2  20    3.32    3.98
 -20   2  20    1.43    5.62
 -20  -2  20   14.39    5.53
 -20  -2  20    1.27    3.96
 -20   2  20    8.45    4.33
  20   2 -20    2.29    4.01
 -21   2  21  100.38   11.57
 -21   2  21  115.36   13.41
 -21  -2  21  134.69   13.05
 -21   2  21  115.77   11.95
  21   2 -21  112.81   11.84
 -21   2  21  153.78   12.67
 -21  -2  21  124.55   12.56
 -22   2  22    3.22    7.19
 -22  -2  22    1.34    4.45
 -22   2  22    2.50    5.12
  22   2 -22    2.56    4.36
 -22   2  22    1.19    4.06
 -22  -2  22   -1.41    4.67
 -23   2  23  228.21   20.75
 -23  -2  23  217.68   19.26
 -23  -2  23  286.05   20.73
 -23   2  23  241.08   19.23
  23   2 -23  228.44   18.99
 -23   2  23  247.47   18.79
 -23  -2  23  259.21   20.26
 -24   2  24   10.69    6.59
 -24  -2  24   15.56    6.16
 -24  -2  24   17.97    7.04
 -24   2  24   16.95    6.84
  24   2 -24   11.40    6.41
 -24  -2  24   21.65    7.17
 -24   2  24   12.02    5.51
 -25  -2  25  170.11   16.97
 -25   2  25  160.78   17.72
 -25  -2  25  162.68   16.71
 -25   2  25  174.90   16.30
  25   2 -25  166.22   16.23
 -25  -2  25  179.53   16.88
 -25   2  25  167.71   15.59
 -26  -2  26    6.85    6.49
 -26   2  26   17.61    8.19
 -26  -2  26   26.47    8.63
 -26   2  26    9.59    6.71
  26   2 -26   20.40    7.16
 -26   2  26   16.30    6.34
 -27   2  27    8.16    8.68
 -27  -2  27   12.54    7.35
 -27   2  27   16.90    7.57
  27   2 -27   13.11    6.85
 -27   2  27    3.11    5.02
 -27  -2  27    8.63    7.08
   0   3   0    0.86    1.98
   0  -3   0    0.43    2.05
   0   3   0   -0.90    1.88
   0  -3   0   -0.43    2.33
   0   3   0   -3.56    2.61
   0  -3   0    0.47    2.36
   0  -3   0   -0.34    1.97
   0   3   0    1.32    1.97
  -1   3   1 1361.62   67.78
   1   3  -1 1391.69   67.83
   1  -3  -1 1382.75   66.68
   1   3  -1 1342.08   66.53
  -1   3   1 1307.85   66.46
  -1  -3   1 1334.86   67.45
  -1  -3   1 1399.97   67.37
   1   3  -1 1380.96   67.39
   1  -3  -1 1387.00   67.28
  -1   3   1 1384.69   67.46
  -1  -3   1 1349.38   67.23
   1  -3  -1 1321.67   66.95
   1   3  -1 1312.78   67.51
  -1   3   1 1364.92   67.24
   2   3  -2   14.67    3.08
   2   3  -2   10.97    2.91
  -2  -3   2   14.37    3.28
   2  -3  -2   16.74    2.82
   2  -3  -2   13.66    2.95
  -2   3   2    6.02    2.41
  -2  -3   2   12.31    2.87
   2  -3  -2   11.00    2.63
  -2   3   2   13.20    2.72
   2   3  -2   10.92    2.84
  -2  -3   2   14.03    2.91
  -2  -3   2    6.01    2.57
   2   3  -2    8.78    2.35
  -3  -3   3 2059.81   98.02
   3   3  -3 1900.40   97.65
  -3  -3   3 1974.36   97.43
   3   3  -3 2004.87   97.33
   3   3  -3 2069.95   97.87
  -3  -3   3 2024.27   97.79
  -3  -3   3 2016.97   97.43
   3  -3  -3 1954.47   96.93
   3   3  -3 2095.16   97.64
  -3  -3   3 1934.82   97.79
   3  -3  -3 1915.99   97.18
  -3   3   3 1972.78   97.65
   3   3  -3 1996.27   97.95
   4   3  -4  449.84   25.22
  -4  -3   4  447.69   25.23
  -4  -3   4  461.74   25.22
   4   3  -4  490.94   25.44
   4   3  -4  468.48   24.83
  -4  -3   4  466.42   25.00
  -4   3   4  464.39   24.95
   4  -3  -4  460.29   24.44
   4  -3  -4  454.52   24.97
  -4  -3   4  442.95   25.27
   5  -3  -5 1477.26   74.60
   5  -3  -5 1526.48   74.25
  -5  -3   5 1520.84   74.41
   5   3  -5 1484.90   74.06
   5   3  -5 1505.17   73.97
   5   3  -5 1505.42   74.13
  -5  -3   5 1460.09   74.79
   5   3  -5 1476.07   74.72
  -5  -3   5 1616.21   75.01
  -5  -3   5 1487.30   74.68
  -5   3   5 1514.40   73.65
  -5   3   5 1475.63   74.35
   5  -3  -5 1464.28   73.71
   6  -3  -6  668.26   34.26
  -6  -3   6  657.85   34.41
  -6   3   6  643.22   32.81
   6   3  -6  663.81   33.97
  -6  -3   6  618.45   34.75
   6   3  -6  683.59   34.22
  -6  -3   6  664.48   34.74
   6   3  -6  599.73   34.54
  -6   3   6  675.65   34.61
  -6  -3   6  633.48   34.64
  -6  -3   6  671.23   34.74
  -6   3   6  671.91   33.62
   6  -3  -6  687.17   33.95
  -6   3   6  611.19   34.37
   7  -3  -7  391.97   22.54
  -7  -3   7  405.64   22.93
   7  -3  -7  399.49   22.59
  -7   3   7  413.22   21.26
   7   3  -7  440.71   21.91
   7   3  -7  385.44   22.26
   7   3  -7  427.61   22.65
  -7  -3   7  424.41   23.34
   7   3  -7  394.73   23.32
  -7  -3   7  398.00   23.24
  -7  -3   7  428.60   23.32
  -7   3   7  445.45   23.22
  -7   3   7  388.93   21.90
   7  -3  -7  416.76   22.48
  -7   3   7  401.83   23.09
   7  -3  -7  411.82   22.45
   8  -3  -8  847.49   40.20
  -8  -3   8  741.52   40.10
   8  -3  -8  821.14   40.04
   8   3  -8  776.83   38.81
   8   3  -8  730.02   39.42
   8   3  -8  792.11   39.73
  -8   3   8  726.10   37.40
  -8  -3   8  768.64   40.48
   8   3  -8  752.90   40.70
   8   3  -8  811.08   40.13
  -8  -3   8  769.25   40.49
  -8   3   8  788.81   40.28
   8  -3  -8  759.08   39.65
  -8   3   8  781.61   39.19
  -8   3   8  812.07   39.96
  -8   3   8  746.29   40.40
   8  -3  -8  777.26   39.70
   9   3  -9  311.86   17.44
  -9   3   9  287.98   19.36
   9  -3  -9  338.83   18.86
  -9  -3   9  324.78   19.02
   9  -3  -9  310.89   18.42
  -9   3   9  339.47   17.48
  -9  -3   9  319.50   18.62
   9   3  -9  306.96   18.15
  -9  -3   9  302.10   19.21
   9   3  -9  330.59   18.47
  -9   3   9  310.58   16.39
  -9   3   9  322.88   17.91
   9  -3  -9  319.67   18.53
  -9   3   9  330.60   18.61
   9   3  -9  323.27   18.72
  -9   3   9  327.33   18.98
  -9  -3   9  323.11   19.22
   9  -3  -9  303.84   18.38
  -9   3   9  340.39   19.56
   9   3  -9  321.99   19.60
  -9  -3   9  332.94   19.30
 -10  -3  10  784.67   42.65
  10   3 -10  812.15   42.23
 -10  -3  10  782.85   43.59
  10   3 -10  835.36   42.42
  10   3 -10  817.50   43.71
  10  -3 -10  812.52   42.60
  10  -3 -10  823.11   42.63
 -10   3  10  862.72   42.70
  10   3 -10  829.07   43.04
 -10  -3  10  814.01   43.38
  10   3 -10  855.19   42.70
 -10   3  10  824.31   43.02
 -10   3  10  859.82   41.33
  10  -3 -10  862.16   42.73
 -10  -3  10  796.05   43.03
  10   3 -10  812.24   41.38
 -10   3  10  768.68   43.80
 -10   3  10  792.68   43.47
 -11   3  11  445.69   26.64
 -11  -3  11  457.47   25.65
  11  -3 -11  485.96   25.26
 -11  -3  11  428.92   25.73
 -11   3  11  470.70   23.62
  11  -3 -11  418.88   24.11
 -11  -3  11  387.95   25.69
  11   3 -11  467.05   24.83
  11   3 -11  446.13   26.15
  11  -3 -11  466.39   25.33
  11  -3 -11  407.71   25.53
  11   3 -11  442.85   24.99
 -11  -3  11  461.36   26.05
 -11   3  11  429.08   25.34
  11   3 -11  450.53   24.67
 -11  -3  11  474.43   25.49
 -11   3  11  478.00   24.62
  11  -3 -11  433.04   25.07
 -11   3  11  464.47   25.08
  11   3 -11  435.00   25.37
 -11   3  11  447.59   26.10
 -12   3  12  705.70   40.60
  12  -3 -12  760.83   38.91
 -12  -3  12  761.07   39.64
 -12  -3  12  712.97   39.59
  12   3 -12  749.34   38.50
 -12  -3  12  713.10   40.14
  12   3 -12  694.11   39.80
  12  -3 -12  744.81   39.13
  12  -3 -12  759.95   40.01
 -12   3  12  719.52   39.29
 -12  -3  12  763.81   40.01
  12   3 -12  748.38   38.78
  12   3 -12  687.71   39.60
 -12   3  12  690.94   39.79
  12   3 -12  713.82   38.32
 -12   3  12  763.05   38.31
 -12  -3  12  751.03   39.22
  12   3 -12  730.72   39.37
 -12   3  12  763.13   38.89
  12  -3 -12  717.95   38.90
  13   3 -13  770.43   41.17
 -13   3  13  807.81   41.19
 -13  -3  13  815.97   42.19
 -13   3  13  834.84   41.79
  13   3 -13  762.99   42.29
  13  -3 -13  753.40   41.79
  13  -3 -13  828.11   42.33
 -13  -3  13  785.32   42.84
 -13   3  13  781.86   42.30
  13   3 -13  819.34   41.40
 -13  -3  13  781.44   43.26
 -13  -3  13  779.67   42.81
  13  -3 -13  772.87   41.56
 -13   3  13  775.15   42.91
 -13   3  13  776.62   43.79
  14   3 -14   31.49    4.32
 -14  -3  14   26.75    4.93
  14   3 -14   31.39    5.10
  14  -3 -14   33.11    5.17
 -14  -3  14   24.19    4.93
 -14   3  14   17.87    4.03
 -14  -3  14   23.04    4.94
 -14  -3  14   20.38    4.95
 -14  -3  14   25.16    4.86
 -14   3  14   23.91    5.12
 -14   3  14   23.94    5.55
  15   3 -15  229.04   15.37
  15   3 -15  259.50   17.16
 -15  -3  15  251.54   16.64
 -15  -3  15  254.14   17.23
 -15   3  15  257.47   16.70
 -15  -3  15  212.45   16.95
 -15  -3  15  255.66   17.25
 -15   3  15  255.41   17.38
 -15   3  15  242.72   18.12
  16   3 -16    3.38    2.76
  16   3 -16   -2.76    3.62
 -16  -3  16    0.82    3.43
 -16   3  16    0.88    3.07
 -16   3  16    1.19    4.39
 -16  -3  16    3.81    4.11
 -16  -3  16    2.19    4.03
 -16   3  16    7.96    4.07
 -17  -3  17  537.13   32.86
 -17   3  17  509.05   31.01
  17   3 -17  588.97   32.38
 -17   3  17  530.52   31.50
 -17   3  17  552.25   33.75
 -17  -3  17  557.50   32.23
 -17   3  17  512.41   31.97
  17   3 -17  546.43   30.36
 -18   3  18  343.42   22.38
 -18  -3  18  368.69   24.23
  18   3 -18  398.21   23.86
 -18   3  18  342.52   22.66
 -18   3  18  366.13   25.04
 -18  -3  18  367.13   23.65
 -18   3  18  324.75   23.06
  18   3 -18  336.79   21.29
 -19   3  19  126.35   11.08
 -19  -3  19   95.75   11.36
  19   3 -19  104.36   10.78
 -19   3  19  108.46   10.77
 -19   3  19  125.63   13.29
 -19  -3  19  147.35   12.36
 -19   3  19   97.59   11.10
  19   3 -19  101.47    9.46
 -20   3  20  178.90   15.55
 -20   3  20  210.81   15.63
 -20   3  20  158.83   16.40
 -20  -3  20  200.76   16.25
 -20  -3  20  160.37   15.57
 -20   3  20  217.45   15.60
  20   3 -20  188.79   15.50
 -21   3  21  128.81   13.73
 -21   3  21  156.80   15.84
 -21  -3  21  146.87   14.27
 -21   3  21  164.91   13.87
  21   3 -21  157.85   13.96
 -21   3  21  169.04   13.95
 -21  -3  21  145.25   14.41
 -22   3  22   93.55   13.05
 -22  -3  22   96.94   11.59
 -22   3  22  100.05   11.15
  22   3 -22  105.52   11.58
 -22   3  22  110.63   11.30
 -22  -3  22   76.17   10.96
 -23   3  23   19.69    8.08
 -23  -3  23   33.98    8.19
 -23   3  23   24.87    6.57
  23   3 -23   35.12    7.60
 -23  -3  23   17.14    6.48
 -23   3  23   18.84    6.40
 -24   3  24   46.83   10.31
 -24  -3  24   46.22    8.89
 -24   3  24   44.08    8.40
  24   3 -24   61.01    9.49
 -24  -3  24   39.05    8.63
 -24   3  24   37.04    8.02
 -25  -3  25    3.27    6.15
 -25   3  25    1.96    6.67
 -25  -3  25   -3.12    6.27
 -25   3  25   -2.91    5.60
  25   3 -25   -1.49    5.34
 -25   3  25    1.39    5.12
 -25  -3  25   -1.69    5.42
 -26  -3  26   11.94    7.03
 -26   3  26   26.47    9.14
 -26  -3  26   21.33    8.05
 -26   3  26   27.52    8.28
 -26   3  26   14.64    6.28
  26   3 -26   14.01    6.67
 -27   3  27   -2.12    7.97
  27   3 -27   -1.63    6.12
 -27   3  27    9.20    6.03
   0  -4   0  953.41   48.24
   0   4   0  938.79   48.45
   0   4   0  915.30   45.35
   0   4   0  918.11   47.27
   0  -4   0  969.30   47.51
   0   4   0  951.56   48.96
   0  -4   0  974.46   48.37
   0   4   0  934.11   48.29
   0  -4   0  929.40   48.46
   1  -4  -1   84.58    6.80
  -1   4   1   88.53    6.68
   1   4  -1  103.79    7.04
  -1   4   1   80.85    7.63
  -1  -4   1   76.31    7.26
  -1   4   1   74.96    7.09
  -1  -4   1   99.88    7.68
   1  -4  -1   92.14    7.27
   1  -4  -1   74.01    7.10
  -1   4   1   67.83    7.03
  -1  -4   1   85.97    7.29
   1   4  -1   84.39    7.50
  -2   4   2  714.97   39.25
   2   4  -2  779.91   39.50
   2  -4  -2  724.35   37.86
   2   4  -2  750.52   38.98
  -2  -4   2  690.84   38.67
  -2  -4   2  752.16   38.70
   2   4  -2  713.85   38.64
  -2   4   2  734.80   38.91
   2  -4  -2  712.69   38.21
  -2  -4   2  793.77   38.97
   2   4  -2  726.35   39.16
  -2   4   2  766.84   38.93
   2   4  -2  700.31   38.54
   3   4  -3 1184.38   57.24
   3   4  -3 1092.90   57.31
  -3  -4   3 1114.76   57.27
   3  -4  -3 1119.20   56.15
   3  -4  -3 1053.01   56.33
   3   4  -3 1052.97   57.35
  -3   4   3 1088.50   57.03
   3   4  -3 1153.74   56.99
  -3  -4   3 1130.95   57.69
  -3  -4   3 1144.12   57.07
   3  -4  -3 1146.50   56.27
  -3   4   3 1134.26   57.34
  -4  -4   4  301.93   18.23
   4  -4  -4  309.56   17.13
  -4  -4   4  294.84   17.69
  -4  -4   4  267.47   17.86
   4   4  -4  314.58   17.86
   4   4  -4  301.25   18.31
   4  -4  -4  282.12   17.27
  -4   4   4  303.41   18.14
   4   4  -4  272.24   17.79
  -4  -4   4  289.37   17.96
   4   4  -4  274.92   17.35
  -4  -4   4  282.20   17.57
   5   4  -5  180.50   12.16
  -5  -4   5  141.98   11.41
   5   4  -5  172.95   11.85
  -5  -4   5  171.38   11.93
   5  -4  -5  168.20   10.80
  -5  -4   5  179.08   11.80
  -5  -4   5  164.15   11.87
   5  -4  -5  160.94   11.33
   5   4  -5  175.89   12.38
  -5  -4   5  153.18   11.44
   5   4  -5  139.89   10.71
   6  -4  -6  164.44   10.70
   6   4  -6  146.27   10.36
  -6  -4   6  146.67   10.76
   6  -4  -6  147.09   10.05
  -6   4   6  137.07   10.72
   6   4  -6  144.32   10.35
   6   4  -6  168.20   10.71
  -6  -4   6  138.32   10.99
  -6  -4   6  140.36   10.88
   6   4  -6  140.33   11.01
  -6  -4   6  140.13   10.90
  -6   4   6  149.45    9.99
   6  -4  -6  131.84   10.55
   7  -4  -7   32.07    4.95
   7  -4  -7   35.31    4.88
  -7  -4   7   36.74    5.08
  -7  -4   7   43.84    5.58
  -7   4   7   52.60    4.29
   7   4  -7   40.72    4.80
   7   4  -7   36.59    4.83
  -7  -4   7   47.09    5.74
  -7  -4   7   39.66    5.20
   7   4  -7   40.06    5.61
   7  -4  -7   41.67    4.79
  -7  -4   7   43.28    5.36
  -7   4   7   42.02    5.27
  -7   4   7   37.95    4.42
  -7   4   7   46.30    5.55
   8  -4  -8    0.58    2.86
  -8  -4   8    2.03    2.55
  -8  -4   8   -1.43    2.81
  -8   4   8    1.32    1.52
   8   4  -8    2.25    2.17
   8   4  -8    2.22    1.96
  -8  -4   8   -0.81    2.35
   8   4  -8    0.58    2.41
  -8  -4   8    1.46    2.19
   8   4  -8    1.49    3.16
   8  -4  -8    1.57    2.52
  -8  -4   8   -0.74    2.90
  -8   4   8    1.38    2.53
  -8   4   8    0.96    2.03
  -8   4   8    1.42    2.80
   9  -4  -9    1.77    2.64
  -9  -4   9    0.88    0.89
   9  -4  -9    5.80    3.32
  -9  -4   9    9.55    3.39
  -9  -4   9   -1.41    2.71
  -9   4   9    0.64    1.37
  -9  -4   9    0.86    2.48
   9   4  -9    0.58    2.37
   9   4  -9    0.78    3.13
  -9  -4   9    2.25    2.49
   9  -4  -9    3.31    2.87
  -9  -4   9    0.77    2.90
  -9   4   9    0.70    2.64
   9   4  -9   -0.57    2.00
   9   4  -9    4.32    1.70
  -9   4   9    4.36    2.20
  -9   4   9    3.78    2.91
  10  -4 -10    1.82    2.43
 -10  -4  10    5.15    3.12
 -10  -4  10   -0.76    2.66
  10  -4 -10   -1.19    2.98
  10   4 -10    0.59    2.45
  10   4 -10   -2.45    3.47
 -10  -4  10    3.11    2.57
  10  -4 -10    1.75    2.77
 -10  -4  10    1.62    2.91
  10   4 -10    1.27    2.54
 -10   4  10   -0.72    2.64
  10   4 -10    3.45    1.83
  10   4 -10    1.74    1.86
 -10   4  10   -0.99    2.02
 -10   4  10    2.46    2.62
 -10   4  10    1.61    2.95
  11   4 -11  858.53   44.02
  11  -4 -11  876.70   45.55
  11  -4 -11  888.32   45.41
 -11  -4  11  777.09   45.80
  11   4 -11  871.88   46.90
  11  -4 -11  890.09   45.56
 -11  -4  11  913.05   46.80
 -11  -4  11  845.69   46.66
 -11   4  11  888.23   46.17
 -11  -4  11  849.32   46.35
  11   4 -11  866.78   45.38
  11  -4 -11  869.25   45.45
 -11   4  11  894.95   45.49
 -11   4  11  836.88   44.41
  11   4 -11  887.98   45.25
 -11   4  11  847.98   46.71
  11   4 -11  894.30   45.21
  12   4 -12  156.91   10.97
 -12   4  12  153.78   10.63
  12  -4 -12  152.91   11.25
 -12   4  12  152.80   11.57
 -12  -4  12  142.39   11.70
  12  -4 -12  132.03   10.93
  12   4 -12  144.88   11.55
 -12   4  12  159.74   11.28
  12  -4 -12  151.39   11.15
  12   4 -12  155.29   10.92
 -12   4  12  161.45   12.49
 -13  -4  13  125.12   11.01
 -13   4  13  128.30   10.78
  13   4 -13  142.32   11.13
 -13  -4  13  139.14   11.37
 -13   4  13  136.33   11.76
  13   4 -13  135.57    9.98
 -14  -4  14  312.89   21.32
 -14   4  14  314.05   20.22
 -14  -4  14  340.25   21.11
  14   4 -14  334.48   20.61
 -14  -4  14  311.50   20.67
 -14   4  14  307.64   21.05
  14   4 -14  317.39   19.26
 -15  -4  15  133.77   13.18
 -15  -4  15  166.75   13.56
 -15   4  15  176.06   13.17
  15   4 -15  178.78   13.49
 -15  -4  15  183.90   13.95
 -15   4  15  178.11   14.22
  15   4 -15  174.30   12.30
 -16  -4  16  415.74   28.61
 -16   4  16  463.79   27.85
 -16  -4  16  503.39   28.88
  16   4 -16  470.53   28.09
 -16  -4  16  512.72   28.91
 -16   4  16  435.20   28.50
  16   4 -16  445.61   26.32
 -17  -4  17    7.52    4.63
  17   4 -17    1.01    3.58
 -17  -4  17   17.18    5.73
 -17   4  17   15.54    4.57
 -17  -4  17    9.45    4.63
 -17   4  17   11.72    5.66
  17   4 -17   11.05    3.48
 -18   4  18  436.35   27.61
 -18   4  18  421.50   26.26
 -18   4  18  417.46   28.38
 -18  -4  18  427.31   26.96
 -18  -4  18  398.04   27.46
  18   4 -18  406.93   26.34
 -19   4  19  416.93   28.16
 -19   4  19  425.14   27.08
 -19   4  19  417.36   29.40
 -19  -4  19  444.44   27.98
  19   4 -19  476.90   28.13
 -19   4  19  425.49   26.81
 -19  -4  19  417.53   28.55
 -20   4  20  113.99   12.88
 -20  -4  20  128.63   13.06
 -20   4  20  150.08   13.16
  20   4 -20  164.80   13.96
 -20  -4  20  157.81   14.51
 -20   4  20  137.94   12.52
 -21   4  21   15.39    6.36
 -21  -4  21   10.42    5.93
 -21   4  21   18.94    5.71
  21   4 -21    3.77    4.75
 -21  -4  21    7.56    5.44
 -21   4  21    1.15    4.43
 -22   4  22   84.29   11.15
 -22   4  22   74.59    9.98
  22   4 -22   86.66   10.71
 -22  -4  22  100.77   12.03
 -22   4  22   96.60   10.53
 -22  -4  22   82.01   11.08
 -23   4  23   20.92    6.58
  23   4 -23    9.60    5.75
 -23   4  23   20.27    6.05
 -23  -4  23    4.91    6.05
 -23  -4  23   10.03    6.44
 -24   4  24    4.12    5.16
  24   4 -24    2.86    5.14
 -24  -4  24   -3.39    6.67
 -24   4  24    2.66    4.90
 -24  -4  24   -1.50    5.78
 -25   4  25   21.65    7.30
  25   4 -25   25.43    7.46
 -25   4  25   15.33    6.20
 -25  -4  25   20.37    7.91
 -26   4  26   18.09    7.17
 -26  -4  26   45.89    9.92
  26   4 -26   21.81    7.40
 -26   4  26   29.19    7.51
   0   5   0   -0.53    1.96
   0   5   0    0.56    1.07
   0  -5   0    0.69    2.90
   0   5   0   -0.76    2.79
   0   5   0   -0.73    2.48
   0  -5   0    2.74    2.80
   0  -5   0   -0.74    3.43
   0   5   0   -0.86    2.85
   1  -5  -1  169.23   12.14
  -1  -5   1  180.61   12.49
  -1   5   1  182.96   12.79
   1   5  -1  162.34   12.25
  -1  -5   1  201.00   12.73
  -1   5   1  156.62   12.06
   1   5  -1  162.87   12.20
  -1   5   1  160.74   12.76
  -1  -5   1  151.68   12.11
   1  -5  -1  157.30   11.33
  -1   5   1  178.38   11.40
   1   5  -1  168.56   11.35
  -2  -5   2   36.14    5.63
  -2   5   2   55.97    6.74
   2   5  -2   44.77    6.16
   2  -5  -2   41.72    5.27
   2   5  -2   45.31    5.16
   2   5  -2   50.52    5.97
   2   5  -2   51.44    6.06
  -2  -5   2   54.72    6.26
   2  -5  -2   46.10    5.70
  -2   5   2   50.91    6.14
  -2   5   2   56.60    6.24
  -2  -5   2   55.38    6.12
   2  -5  -2   37.54    5.20
   2   5  -2   50.89    6.23
  -3  -5   3  948.55   49.22
   3   5  -3  911.90   48.83
   3  -5  -3  933.01   47.28
  -3  -5   3  942.17   48.26
  -3   5   3  886.81   48.34
   3  -5  -3  956.60   47.39
   3   5  -3  863.60   47.92
   3  -5  -3  881.58   47.49
  -3   5   3  932.31   48.47
   3   5  -3  881.95   48.75
   3   5  -3  946.97   48.48
  -3  -5   3  881.51   48.32
  -4  -5   4   22.25    4.68
   4   5  -4   35.69    5.19
  -4  -5   4   22.16    4.63
   4  -5  -4   34.85    4.72
  -4  -5   4   30.03    4.77
   4  -5  -4   31.32    4.88
  -4   5   4   29.51    4.88
   4   5  -4   30.03    4.74
   4   5  -4   34.90    5.48
   4  -5  -4   33.89    4.70
  -4   5   4   33.72    5.08
   4   5  -4   27.75    4.87
  -5  -5   5  566.25   33.62
   5   5  -5  626.75   33.20
  -5   5   5  568.75   29.45
  -5  -5   5  581.90   33.36
   5   5  -5  633.96   33.90
   5  -5  -5  591.07   32.17
   5   5  -5  588.70   33.95
   5  -5  -5  585.06   32.56
  -5  -5   5  680.42   34.48
  -5  -5   5  614.54   33.27
   5  -5  -5  589.00   32.18
  -5   5   5  587.72   33.50
  -5  -5   5  635.32   33.45
   5   5  -5  578.27   32.74
   6   5  -6    0.70    2.33
  -6  -5   6    8.62    3.47
   6   5  -6    0.81    3.44
  -6  -5   6    4.12    3.18
   6   5  -6    6.77    3.66
  -6  -5   6    9.85    3.76
   6  -5  -6    3.45    2.96
  -6  -5   6    9.23    3.91
  -6  -5   6    5.46    3.43
   6  -5  -6    4.23    3.00
   6   5  -6    5.71    3.06
  -6   5   6    4.27    2.78
   7  -5  -7   36.56    5.38
  -7  -5   7   36.86    5.50
   7   5  -7   39.89    5.04
   7  -5  -7   38.60    4.95
   7   5  -7   46.09    5.53
  -7  -5   7   49.30    6.24
   7   5  -7   50.97    6.55
  -7  -5   7   31.99    5.28
  -7  -5   7   38.69    6.01
  -7   5   7   39.41    4.85
   7   5  -7   30.38    5.45
   7  -5  -7   31.47    5.07
   8  -5  -8  639.06   38.76
   8  -5  -8  688.33   38.35
  -8  -5   8  718.43   39.28
  -8   5   8  756.89   36.95
   8   5  -8  728.88   38.60
   8   5  -8  672.76   38.25
  -8  -5   8  681.96   39.89
  -8  -5   8  784.98   40.06
   8   5  -8  667.53   39.37
  -8  -5   8  706.84   39.58
  -8   5   8  737.00   39.55
  -8  -5   8  729.35   39.78
  -8   5   8  777.37   38.18
  -8   5   8  708.24   39.59
   8  -5  -8  733.24   38.06
   9  -5  -9   67.07    7.33
   9  -5  -9   68.96    6.93
  -9  -5   9   62.63    7.26
  -9  -5   9   48.68    6.99
  -9   5   9   70.92    5.48
   9   5  -9   74.45    6.87
   9   5  -9   64.20    6.72
  -9  -5   9   71.43    7.91
  -9  -5   9   69.08    7.48
   9   5  -9   58.13    7.50
  -9  -5   9   65.45    7.47
  -9   5   9   58.07    6.87
  -9   5   9   57.97    5.94
   9  -5  -9   62.10    6.50
  -9   5   9   73.30    7.85
  10  -5 -10  128.31   10.91
  10  -5 -10  127.06   10.02
  10  -5 -10  145.09   10.48
 -10  -5  10  129.99   10.70
 -10   5  10  137.07    8.47
  10   5 -10  114.41    9.60
  10   5 -10  126.73    9.09
 -10  -5  10  134.85   11.56
  10   5 -10  123.58    9.82
 -10  -5  10  119.99   10.71
  10   5 -10  104.06   10.54
 -10  -5  10  117.79   10.80
 -10  -5  10  118.48   10.73
 -10   5  10  154.13   11.37
 -10   5  10  123.66    9.29
 -10   5  10  125.42   11.03
  10  -5 -10  123.96    9.82
  11  -5 -11    3.68    3.22
  11   5 -11    5.63    1.89
  11   5 -11   -0.69    2.22
  11   5 -11    1.37    2.58
 -11  -5  11    4.31    3.35
 -11  -5  11    3.71    2.98
 -11  -5  11    0.95    3.40
  11  -5 -11    4.86    2.90
  11  -5 -11    0.68    3.20
 -11  -5  11    9.96    3.78
 -11   5  11    4.89    4.44
 -11   5  11    0.86    3.01
 -11   5  11   -0.58    2.31
 -11   5  11    2.87    3.05
 -12   5  12   82.85    7.11
 -12  -5  12   78.59    8.60
 -12   5  12   81.39    8.33
 -12  -5  12   95.05    8.98
 -12  -5  12   70.23    8.77
  12   5 -12   67.50    7.09
 -12   5  12   67.97    8.66
  12   5 -12   89.06    6.79
 -13  -5  13  447.49   26.87
 -13   5  13  476.21   26.58
 -13  -5  13  430.68   26.56
 -13   5  13  434.80   24.35
  13   5 -13  442.89   26.17
 -13  -5  13  401.00   27.26
 -13   5  13  437.34   27.20
  13   5 -13  400.10   24.69
  14   5 -14   59.06    6.65
 -14   5  14   56.26    7.29
 -14  -5  14   74.89    8.28
  14   5 -14   56.84    7.31
 -14  -5  14   83.92    9.36
 -14   5  14   55.67    8.28
  15   5 -15   49.33    6.37
 -15   5  15   51.60    7.33
 -15  -5  15   69.60    8.30
 -15  -5  15   65.81    8.18
  15   5 -15   68.01    7.98
 -15  -5  15   59.36    8.50
 -15   5  15   82.20    9.33
 -16  -5  16   21.73    5.81
 -16   5  16   16.86    4.87
 -16  -5  16    5.37    4.60
  16   5 -16   12.22    4.73
 -16   5  16   17.47    5.87
  16   5 -16    7.55    3.53
 -17  -5  17    2.24    4.50
 -17  -5  17    6.79    5.23
 -17   5  17    3.09    3.71
 -17   5  17   11.74    6.02
  17   5 -17    8.56    4.39
 -18  -5  18    8.16    5.13
 -18  -5  18    4.74    5.22
 -18   5  18    7.51    4.80
 -18   5  18    2.72    5.24
  18   5 -18    4.48    4.50
 -19  -5  19   -2.44    4.99
 -19  -5  19    2.48    4.89
 -19   5  19    7.83    4.31
 -19   5  19   15.59    6.44
  19   5 -19   15.28    5.43
 -20  -5  20    6.39    5.73
 -20   5  20   10.52    5.07
 -20   5  20    5.89    5.93
  20   5 -20   11.11    5.44
 -21   5  21   10.70    6.14
 -21  -5  21    9.38    5.48
 -21   5  21   -3.66    4.90
  21   5 -21    1.29    4.76
 -21   5  21    2.35    4.21
 -22   5  22  117.17   13.66
 -22  -5  22  109.20   12.54
 -22   5  22  132.24   12.72
  22   5 -22  113.51   12.32
 -22   5  22   96.13   11.41
 -23   5  23   -3.27    6.95
 -23   5  23    7.95    5.83
  23   5 -23    5.61    5.40
 -23   5  23    1.29    4.41
 -23  -5  23   13.18    6.54
 -24   5  24  197.35   17.08
  24   5 -24  193.31   17.09
 -24   5  24  159.68   15.45
 -24  -5  24  174.09   17.08
 -25   5  25   -7.21    6.85
  25   5 -25   -3.04    5.98
 -25   5  25   -1.41    5.67
 -25  -5  25   -6.36    7.45
 -26   5  26   92.04   12.11
  26   5 -26   92.84   12.69
 -26   5  26  105.79   12.52
 -26  -5  26   77.64   12.50
   0  -6   0 1329.39   70.25
   0   6   0 1346.32   68.73
   0   6   0 1362.35   65.94
   0   6   0 1389.19   71.52
   0  -6   0 1388.33   70.02
   0   6   0 1333.93   70.24
   0   6   0 1336.71   70.57
   0  -6   0 1404.86   70.26
  -1  -6   1  200.20   14.87
  -1   6   1  222.36   16.02
  -1   6   1  212.56   15.02
   1   6  -1  182.29   14.43
  -1  -6   1  220.19   14.82
   1   6  -1  204.18   15.07
  -1   6   1  206.94   15.19
   1  -6  -1  216.30   14.95
  -1  -6   1  216.26   14.93
   1  -6  -1  210.64   14.01
  -1   6   1  194.15   13.40
   1   6  -1  198.63   13.68
  -2   6   2   27.41    5.69
  -2  -6   2   31.90    5.60
   2   6  -2   17.77    4.90
   2   6  -2   20.43    4.16
   2  -6  -2   31.84    4.93
   2   6  -2   23.45    5.32
  -2   6   2   24.59    5.09
  -2  -6   2   31.46    5.29
   2   6  -2   31.78    5.44
  -2  -6   2   27.74    5.20
  -2   6   2   25.07    4.87
   2   6  -2   37.55    5.42
   2  -6  -2   18.68    4.50
   3  -6  -3   30.32    4.80
  -3   6   3   26.22    5.16
  -3  -6   3   28.92    5.41
  -3  -6   3   27.77    5.45
  -3   6   3   30.09    5.48
   3   6  -3   32.87    5.69
   3   6  -3   23.71    4.36
   3  -6  -3   26.82    4.61
  -3  -6   3   30.51    5.52
   3   6  -3   26.96    5.21
   3   6  -3   29.36    5.27
   3  -6  -3   24.32    4.66
   3   6  -3   36.53    5.91
  -3   6   3   25.24    5.08
  -3  -6   3   28.30    5.04
   4   6  -4  151.58   12.15
  -4  -6   4  147.49   12.33
   4   6  -4  147.17   12.65
   4  -6  -4  164.77   11.74
  -4  -6   4  168.17   13.34
   4   6  -4  169.46   12.36
   4  -6  -4  145.08   11.48
  -4   6   4  157.00   12.49
   4   6  -4  125.95   12.17
  -4  -6   4  153.65   12.26
   4  -6  -4  170.01   11.63
  -4   6   4  150.16   12.38
   5   6  -5   74.45    7.88
  -5  -6   5   79.31    8.53
   5   6  -5   59.74    7.65
   5  -6  -5   68.25    7.07
   5   6  -5   81.08    7.89
  -5  -6   5   54.23    7.29
   5  -6  -5   71.59    7.19
  -5   6   5   73.56    8.06
  -5   6   5   81.27    8.27
   5   6  -5   65.25    8.15
   5  -6  -5   75.40    7.33
  -6  -6   6   24.70    5.10
   6   6  -6   23.87    4.60
  -6  -6   6   24.61    5.22
  -6  -6   6   32.59    5.52
   6   6  -6   30.89    5.44
   6  -6  -6   23.99    4.57
   6   6  -6   28.02    2.49
   6   6  -6   19.20    4.20
   6  -6  -6   24.07    4.57
   6   6  -6   25.36    5.30
  -6   6   6   24.71    4.98
  -6  -6   6   26.58    5.41
   6  -6  -6   22.59    4.47
  -7  -6   7   13.68    4.09
  -7  -6   7    4.50    3.76
   7  -6  -7    5.34    3.04
  -7  -6   7    5.50    3.43
  -7  -6   7   11.33    3.89
   7   6  -7    4.05    3.36
  -7  -6   7    2.92    3.84
   7  -6  -7    8.18    3.59
   7   6  -7    7.43    3.26
  -7   6   7    7.22    3.18
   7  -6  -7   -0.81    2.70
   7   6  -7    8.03    3.92
   8   6  -8  110.57   11.08
   8  -6  -8  101.37    9.59
   8  -6  -8  113.57    9.74
  -8  -6   8  118.00   10.50
   8   6  -8  109.20    9.56
   8   6  -8  109.64    9.74
   8   6  -8   84.07    8.93
  -8  -6   8  108.78   10.78
   8   6  -8  112.01   10.54
  -8  -6   8  105.41   10.45
  -8  -6   8  111.96   10.65
  -8   6   8  126.83    9.58
  -8  -6   8  130.88   10.79
   8  -6  -8  133.78    9.87
   9  -6  -9   29.85    5.39
  -9  -6   9   44.28    6.71
  -9  -6   9   36.90    6.56
  -9   6   9   31.75    4.06
   9   6  -9   38.48    5.32
   9   6  -9   40.63    5.71
  -9  -6   9   32.18    6.20
   9   6  -9   38.02    6.68
  -9  -6   9   35.22    6.21
  -9  -6   9   51.45    7.25
  -9   6   9   30.61    5.56
   9   6  -9   34.27    6.72
   9  -6  -9   18.74    4.97
  -9   6   9   39.54    5.19
 -10  -6  10   43.56    6.91
  10   6 -10   32.73    5.28
 -10   6  10   55.24    5.76
 -10  -6  10   56.30    7.24
 -10   6  10   34.71    6.19
  10   6 -10   32.70    5.39
 -10  -6  10   49.11    6.87
  10  -6 -10   37.47    6.11
  10   6 -10   41.69    7.20
  10  -6 -10   52.79    6.43
  11   6 -11  144.81   10.18
  11   6 -11  132.03   10.82
 -11   6  11  142.00   10.39
 -11  -6  11  144.21   12.42
 -11   6  11  151.08   12.14
 -11  -6  11  137.05   12.20
 -11  -6  11  111.80   11.97
 -11   6  11  129.90   12.15
  11  -6 -11  120.76   11.40
  11   6 -11  122.85   12.86
  12   6 -12   81.85    7.99
 -12   6  12   93.52    7.72
 -12  -6  12   80.98    9.21
 -12   6  12  115.92    9.99
 -12  -6  12   69.09    9.28
  12  -6 -12   54.26    8.14
 -12   6  12   85.96    9.79
 -12  -6  12   81.24    9.00
 -13  -6  13  151.39   13.54
 -13  -6  13  162.47   13.74
 -13   6  13  160.71   13.33
 -13   6  13  175.47   11.95
 -13  -6  13  150.16   14.14
 -13   6  13  149.44   14.02
  13   6 -13  187.99   12.87
 -14   6  14  244.21   16.89
 -14  -6  14  244.23   17.23
 -14  -6  14  238.39   17.33
 -14  -6  14  176.29   16.84
 -14   6  14  208.29   17.40
  14   6 -14  212.97   15.13
  15   6 -15    1.62    3.37
 -15  -6  15   -2.27    4.27
 -15   6  15   -3.14    3.94
  15   6 -15   -4.20    4.30
 -15   6  15    1.33    4.51
 -15  -6  15   -2.83    3.77
 -16   6  16   32.23    5.98
 -16  -6  16   33.91    6.94
 -16  -6  16   31.19    6.60
  16   6 -16   27.20    6.05
 -16  -6  16   29.52    7.17
 -16   6  16   45.57    8.43
 -17   6  17  105.04   12.53
 -17  -6  17  110.24   11.59
 -17  -6  17  132.62   13.51
  17   6 -17  100.74   10.82
 -17  -6  17  106.63   11.45
 -17   6  17  102.90   10.74
 -18   6  18   52.35   10.00
 -18  -6  18   91.90   10.37
 -18  -6  18   43.34    8.79
  18   6 -18   69.58    8.99
 -18   6  18   68.46    8.78
 -18  -6  18   64.17    9.47
 -19   6  19   17.08    7.29
 -19  -6  19    5.14    4.87
 -19  -6  19   15.05    6.03
  19   6 -19   13.55    5.17
 -19  -6  19   10.43    5.47
 -19   6  19   15.33    5.22
 -20   6  20  151.14   15.37
 -20  -6  20   91.69   12.14
 -20  -6  20  130.03   14.57
  20   6 -20  122.78   12.74
 -20   6  20  145.24   13.13
 -20  -6  20  165.54   14.62
 -21   6  21   53.17    9.85
 -21  -6  21   45.74    8.66
 -21  -6  21   39.59    8.81
  21   6 -21   41.35    7.94
 -21   6  21   46.83    8.21
 -22   6  22    3.43    6.61
 -22  -6  22   -1.45    5.68
 -22  -6  22   -1.86    5.98
  22   6 -22   11.13    5.91
 -22   6  22    2.63    5.06
 -23   6  23  118.38   15.08
 -23  -6  23  112.65   13.43
  23   6 -23  116.06   13.37
 -23   6  23  133.50   13.40
 -23   6  23  118.40   13.11
 -24  -6  24    4.69    6.75
  24   6 -24    8.98    6.12
 -24   6  24    2.76    5.43
 -24   6  24   -1.41    5.43
 -25  -6  25  106.96   13.42
  25   6 -25  117.96   13.70
 -25   6  25  113.52   13.18
 -25   6  25   96.16   12.44
   0   7   0   -0.72    2.63
   0   7   0   -1.21    3.78
   0   7   0    3.20    3.20
   0  -7   0    2.83    4.21
   0   7   0    1.03    3.31
   0  -7   0    0.91    3.09
  -1   7   1   79.47    9.61
  -1  -7   1   85.10    9.36
   1   7  -1   97.84   10.58
  -1  -7   1  103.90    9.41
   1   7  -1   88.45    9.32
   1  -7  -1   97.14    9.39
  -1   7   1  101.17    9.72
   1   7  -1  108.45    8.66
  -1   7   1   86.93    9.66
  -1  -7   1   90.39    9.38
   1  -7  -1   85.13    9.01
   1   7  -1   80.16    8.99
   1  -7  -1   95.19    8.74
   2   7  -2   99.53   10.85
  -2  -7   2  132.36   10.97
  -2   7   2  144.39   11.78
   2   7  -2  119.35   11.00
   2   7  -2  110.19   10.70
   2   7  -2  107.38    9.43
   2  -7  -2  130.30   10.32
  -2   7   2  114.74   11.07
  -2  -7   2  121.43   10.94
   2  -7  -2  113.53   10.64
   2   7  -2  118.09   10.82
   2   7  -2  127.59   11.51
  -2   7   2  113.75   11.56
  -2  -7   2  110.04   10.64
  -3  -7   3   80.96    9.87
   3   7  -3   83.53    9.72
   3  -7  -3   98.48    8.94
  -3  -7   3   80.68    8.77
  -3   7   3   92.83    9.62
   3   7  -3   88.26    9.18
   3   7  -3   86.72    8.10
   3  -7  -3   94.04    8.73
   3  -7  -3  110.24    9.21
  -3  -7   3   97.61    9.60
  -3   7   3   78.76    9.09
  -3   7   3   95.48   10.22
   3   7  -3   76.83    8.91
  -3  -7   3   91.00    9.49
   4   7  -4   10.05    4.44
  -4  -7   4    5.18    3.75
  -4   7   4   14.14    5.28
   4   7  -4    5.95    4.29
   4  -7  -4   10.09    3.84
   4   7  -4   16.94    5.06
  -4   7   4   16.20    4.77
   4   7  -4    5.98    3.51
   4   7  -4    8.88    3.44
   4  -7  -4    4.81    3.49
  -4  -7   4   13.18    4.43
   4  -7  -4    7.47    3.08
  -4  -7   4    6.91    3.83
  -4   7   4   12.14    4.18
   5   7  -5   27.65    5.73
  -5  -7   5   26.32    6.03
   5   7  -5   25.79    5.67
   5  -7  -5   28.93    5.22
   5   7  -5   35.94    6.38
  -5   7   5   38.78    6.63
   5  -7  -5   36.64    5.68
  -5   7   5   24.64    5.72
  -5  -7   5   45.01    6.73
   5  -7  -5   30.96    5.30
   5   7  -5   26.50    5.12
  -5  -7   5   24.11    5.74
  -6  -7   6   94.41   10.01
   6   7  -6   85.01    9.57
   6  -7  -6   73.15    8.22
   6   7  -6  111.92   10.89
  -6  -7   6   80.12    9.02
  -6   7   6   87.66    9.40
   6  -7  -6   87.49    8.27
   6  -7  -6   87.10    8.61
   6   7  -6   73.48    8.48
   6   7  -6   93.85    9.38
  -7  -7   7   55.04    8.00
   7   7  -7   67.62    8.31
  -7  -7   7   41.86    7.19
   7   7  -7   69.28    9.02
   7  -7  -7   57.17    7.04
   7   7  -7   75.88    8.45
   7  -7  -7   71.05    7.65
  -7   7   7   61.42    8.00
   7   7  -7   70.61    7.76
  -8   7   8    4.12    3.18
  -8   7   8    8.27    3.92
   8   7  -8   -1.35    3.76
   8  -7  -8    7.25    3.71
  -8  -7   8    7.73    4.39
   8   7  -8    0.94    2.84
  -8  -7   8   13.19    4.31
  -9  -7   9   62.24    8.28
  -9   7   9   62.90    7.17
   9   7  -9   69.68    7.80
   9   7  -9   70.14    9.40
   9  -7  -9   51.83    7.25
   9   7  -9   70.26    7.63
  -9  -7   9   47.33    7.94
 -10  -7  10   83.11   10.12
 -10  -7  10   91.81   10.12
 -10   7  10   85.51    9.80
 -10  -7  10   90.81   10.23
  10   7 -10  106.42    9.55
  10   7 -10  105.38   11.50
  10  -7 -10   80.47    9.17
 -10   7  10   96.42    8.64
 -11   7  11   48.71    6.04
 -11  -7  11   40.85    7.20
 -11   7  11   36.49    6.81
 -11  -7  11   58.83    8.47
  11   7 -11   50.64    8.49
 -11  -7  11   45.92    7.44
  11   7 -11   67.33    7.52
 -12  -7  12   25.52    6.08
 -12   7  12   22.75    5.84
 -12  -7  12   12.60    5.46
  12   7 -12   16.13    6.14
 -12  -7  12   11.89    5.30
  12   7 -12   26.13    5.19
 -13  -7  13    1.23    3.96
 -13   7  13    7.97    4.84
 -13  -7  13   10.06    4.62
  13   7 -13    3.39    5.10
 -13  -7  13    9.61    4.73
  13   7 -13    2.69    3.14
 -14  -7  14  245.08   18.51
 -14  -7  14  244.66   18.46
 -14   7  14  271.46   18.60
 -14  -7  14  198.92   18.36
  14   7 -14  228.53   20.41
  14   7 -14  238.47   16.64
 -15   7  15   95.97   10.09
 -15  -7  15   80.81    9.92
  15   7 -15   80.76   11.97
 -15  -7  15   78.31   10.54
 -15  -7  15   61.57    9.27
 -16  -7  16   20.29    6.33
 -16   7  16   18.72    5.85
 -16   7  16    6.08    5.65
 -16  -7  16   25.42    6.92
  16   7 -16   15.77    6.58
  16   7 -16   23.39    5.85
 -17   7  17    9.54    5.25
 -17  -7  17    1.30    4.43
  17   7 -17    3.62    4.23
 -17   7  17    3.15    5.52
 -17  -7  17   -1.64    4.94
 -18   7  18    2.44    4.70
 -18  -7  18    4.02    5.37
 -18  -7  18   -2.64    4.98
  18   7 -18   -1.25    4.60
 -18  -7  18    3.39    5.28
 -18   7  18    6.54    6.15
 -19   7  19  130.20   15.50
 -19  -7  19  154.40   14.51
 -19  -7  19  132.02   15.17
  19   7 -19  161.98   14.42
 -19  -7  19  157.54   15.01
 -19   7  19  158.97   14.21
 -20   7  20   -1.75    6.27
 -20  -7  20    5.62    5.97
 -20  -7  20    3.63    5.25
  20   7 -20    1.33    5.25
 -20  -7  20    2.85    5.36
 -20   7  20    1.28    4.61
 -21   7  21    5.40    6.78
 -21  -7  21    7.24    6.05
 -21  -7  21    7.51    6.22
  21   7 -21   11.07    5.99
 -21   7  21    3.96    4.99
 -21  -7  21   14.74    6.70
 -22  -7  22   -2.99    5.49
 -22   7  22   -5.55    8.40
  22   7 -22    5.74    5.76
 -22   7  22   -1.36    5.46
  23   7 -23   40.15    8.86
 -23  -7  23   49.56   10.39
 -23   7  23   67.37   10.12
 -24  -7  24   48.12    9.99
  24   7 -24   40.07    9.04
 -24   7  24   35.30    8.08
 -24   7  24   40.54    8.90
   0   8   0   89.03    8.45
   0   8   0   93.05   10.08
   0  -8   0   92.21    9.49
   0  -8   0   75.11    9.16
   0   8   0   97.29   10.17
   1   8  -1  119.41   13.02
   1   8  -1  127.69   12.48
  -1   8   1  166.91   13.44
  -1  -8   1  124.32   11.60
   1  -8  -1  140.83   12.22
  -1  -8   1  134.97   12.41
   1   8  -1  143.09   11.11
  -1   8   1  127.44   12.45
   1  -8  -1  125.94   12.03
   1   8  -1  127.67   12.37
  -1  -8   1  166.68   13.06
  -1   8   1  145.69   13.73
   2   8  -2   -2.82    3.76
  -2  -8   2    2.03    3.35
   2   8  -2   -3.62    4.00
   2  -8  -2    4.04    3.88
  -2   8   2   -1.18    3.68
  -2   8   2   -2.83    4.10
  -2  -8   2    4.51    3.94
   2   8  -2    6.51    3.58
   2  -8  -2    2.63    3.52
   2   8  -2   -3.52    3.65
  -2  -8   2   -2.16    4.16
  -2   8   2    1.23    4.08
   2   8  -2    2.39    3.58
   2   8  -2    1.16    4.18
   3   8  -3    9.22    4.77
  -3  -8   3   17.10    5.30
  -3   8   3   20.16    5.59
   3   8  -3   16.73    5.30
  -3   8   3   20.60    5.37
  -3  -8   3   18.68    5.05
   3   8  -3   14.78    4.01
   3  -8  -3   12.43    4.22
  -3  -8   3   10.90    4.82
   3  -8  -3   15.64    4.44
   3   8  -3   12.72    4.60
  -3   8   3   13.71    4.64
   4   8  -4   31.78    6.32
  -4   8   4   16.17    6.10
  -4  -8   4   15.02    5.42
   4   8  -4   16.47    5.26
  -4   8   4   17.31    5.15
   4  -8  -4   26.05    5.32
   4   8  -4   19.31    5.09
   4   8  -4   17.37    4.31
   4  -8  -4   25.21    5.30
  -4   8   4   21.42    5.63
  -4  -8   4   28.84    6.31
  -5   8   5   -1.50    4.18
  -5  -8   5   -1.17    4.20
   5   8  -5    6.78    4.74
   5  -8  -5   -0.94    3.11
  -5   8   5    2.53    3.80
   5   8  -5   -5.64    4.53
   5   8  -5    1.12    2.98
   5  -8  -5   -1.83    3.88
   5   8  -5    3.34    3.28
  -5   8   5   -3.82    3.54
  -5  -8   5    4.14    3.99
  -6   8   6    7.68    5.23
   6   8  -6    5.35    4.02
  -6   8   6    7.68    4.24
   6   8  -6    1.44    3.84
   6  -8  -6    2.85    3.24
   6   8  -6    9.89    4.14
   6  -8  -6    3.71    3.50
  -6  -8   6    8.25    4.69
  -6   8   6   -1.29    3.88
   7   8  -7   28.14    5.65
   7   8  -7   13.31    5.27
   7  -8  -7   15.36    4.47
  -7   8   7   18.31    5.74
  -7  -8   7   30.06    6.74
   7   8  -7   27.95    6.31
   8   8  -8    5.35    4.68
  -8   8   8   -1.33    3.84
  -8   8   8    3.79    3.65
   8   8  -8    1.52    3.85
  -8  -8   8    2.72    3.94
   8   8  -8   -2.13    3.20
  -9   8   9  205.18   16.42
  -9   8   9  187.78   14.05
   9   8  -9  159.15   15.82
  -9  -8   9  191.62   16.13
   9   8  -9  172.56   14.22
 -10  -8  10   24.77    6.25
  10   8 -10   28.99    6.97
 -10  -8  10   23.11    6.51
 -10  -8  10   24.01    6.63
 -10   8  10   49.42    7.75
  10   8 -10   28.25    5.79
 -11  -8  11   59.30    8.67
  11   8 -11   53.46    9.41
 -11  -8  11   44.77    8.00
 -11   8  11   52.84    8.68
 -11  -8  11   38.17    7.84
 -11   8  11   54.58    8.60
  11   8 -11   56.54    7.41
 -12  -8  12   -1.35    4.86
 -12   8  12   -2.56    4.71
 -12  -8  12    4.67    4.84
  12   8 -12   -1.74    4.83
  12   8 -12    1.01    3.35
 -12  -8  12   -3.98    5.32
 -13  -8  13   41.12    7.85
 -13   8  13   31.85    7.10
 -13  -8  13   19.09    6.56
  13   8 -13   47.10    9.32
  13   8 -13   26.97    5.47
 -13  -8  13   39.94    7.63
 -14   8  14   81.42   10.31
 -14  -8  14  107.70   11.40
  14   8 -14   73.70   11.83
 -14  -8  14   64.88   10.43
 -14  -8  14   93.86   11.28
 -15   8  15    6.38    4.81
 -15  -8  15    8.15    5.35
  15   8 -15    1.97    6.14
 -15  -8  15    4.99    4.82
 -15  -8  15    5.59    4.76
 -16   8  16    2.56    4.36
 -16  -8  16    4.12    5.06
 -16  -8  16    1.71    4.34
 -16  -8  16   -1.43    4.28
  16   8 -16    4.12    5.23
  17   8 -17   27.02    6.47
  17   8 -17   25.77    8.53
 -17  -8  17   29.42    7.12
 -17   8  17   29.68    6.66
 -17  -8  17   14.05    6.41
  18   8 -18   11.19    6.96
  18   8 -18    1.32    4.75
 -18  -8  18    9.03    6.15
 -18   8  18    2.62    4.93
 -18  -8  18    7.16    5.98
  19   8 -19    2.33    6.76
  19   8 -19   19.03    6.57
 -19  -8  19    4.34    5.83
 -19  -8  19   13.04    7.03
 -19   8  19    7.99    5.37
 -19  -8  19   26.42    7.18
  20   8 -20    5.60    5.39
  20   8 -20    9.66    8.23
 -20  -8  20   -2.97    6.08
 -20  -8  20    1.91    5.95
 -20  -8  20    9.02    5.92
 -20   8  20    6.79    5.46
  21   8 -21   10.01    8.54
 -21   8  21    8.32    5.49
 -21  -8  21   15.44    6.82
 -21  -8  21   16.74    7.15
  21   8 -21   15.86    6.68
  22   8 -22   -2.58    7.76
 -22   8  22   -1.42    5.92
 -22  -8  22    3.18    6.38
 -22  -8  22   10.91    6.26
  22   8 -22   19.27    7.04
  23   8 -23   21.31   10.30
 -23   8  23   18.87    7.25
  23   8 -23   24.45    7.52
 -23  -8  23   17.59    8.18
 -24   8  24    2.98    6.45
  24   8 -24   15.77    6.94
   0   9   0    1.36    4.09
   0   9   0    1.33    4.12
   0  -9   0   -1.09    3.60
   1   9  -1   -1.60    4.46
   1   9  -1    4.03    3.89
   1  -9  -1   -3.28    4.02
  -1   9   1    2.65    3.84
  -1  -9   1    1.09    3.28
  -1   9   1   -1.37    4.68
   1   9  -1    2.70    3.60
   1   9  -1   -2.63    3.45
  -1   9   1   -1.58    4.73
   2   9  -2  173.32   16.07
  -2   9   2  168.89   14.72
   2   9  -2  145.63   14.11
  -2  -9   2  152.53   13.35
   2  -9  -2  143.56   13.18
  -2   9   2  171.68   15.00
   2   9  -2  153.98   14.31
   2   9  -2  149.69   12.19
   2   9  -2  144.60   13.92
  -2   9   2  180.26   16.01
  -3   9   3   66.54    9.78
   3   9  -3   59.79    9.51
   3   9  -3   60.77    8.47
  -3   9   3   73.93    9.80
  -3  -9   3   66.73    8.61
  -3   9   3   57.21    8.83
   3  -9  -3   52.89    7.65
   3   9  -3   63.62    7.56
   3   9  -3   81.52    9.54
  -3  -9   3   61.25    9.20
  -4   9   4   33.05    7.65
   4   9  -4   43.44    7.82
  -4   9   4   29.32    6.41
  -4   9   4   32.42    7.04
   4   9  -4   37.99    5.99
   4  -9  -4   28.80    5.99
   4   9  -4   19.07    5.78
  -4  -9   4   33.97    7.58
  -5   9   5    3.38    4.50
   5   9  -5    7.67    5.22
  -5   9   5   -2.85    4.12
  -5   9   5   -2.85    3.96
   5   9  -5    4.56    3.36
   5   9  -5    6.26    3.89
  -5  -9   5    3.10    4.12
   6   9  -6    7.57    5.03
   6   9  -6    8.60    4.94
   6   9  -6   11.29    5.51
  -6   9   6    8.62    4.77
  -6   9   6    6.90    5.89
  -6   9   6   10.06    4.77
  -6  -9   6    6.21    4.68
   7   9  -7    1.50    4.68
   7   9  -7    4.83    4.00
   7   9  -7    6.59    5.61
  -7   9   7    5.28    6.00
  -7   9   7    7.28    5.23
  -7  -9   7   -1.54    4.78
  -8  -9   8    1.54    4.45
   8   9  -8    6.75    5.24
   8   9  -8   -1.50    5.26
  -8   9   8    1.47    3.92
   8   9  -8    3.56    4.26
   9   9  -9   30.40    6.06
   9   9  -9   31.13    7.82
  -9  -9   9   19.88    6.83
  -9   9   9   20.91    6.57
  10   9 -10  106.36   11.29
  10   9 -10  108.29   13.68
  10   9 -10  136.78   12.47
 -10  -9  10  118.12   13.20
 -10   9  10  119.56   13.08
 -11  -9  11   99.30   11.77
  11   9 -11   82.23   12.14
 -11   9  11   83.43   11.16
  11   9 -11  105.16   10.97
 -11  -9  11  102.43   11.97
 -11   9  11   99.85   11.86
  12   9 -12    9.42    6.44
 -12   9  12   10.02    5.66
 -12  -9  12   17.08    6.16
 -12  -9  12   19.07    7.38
 -12  -9  12   10.52    6.41
 -12   9  12   10.94    5.91
  13   9 -13    1.95    6.07
 -13   9  13    5.66    5.34
 -13  -9  13   10.42    5.92
 -13  -9  13   11.76    6.36
 -13  -9  13   10.59    5.58
 -13   9  13    7.95    5.86
  14   9 -14   52.53   10.71
 -14   9  14   60.49    9.62
 -14  -9  14   63.62   10.78
 -14  -9  14   89.72   11.07
 -14  -9  14   65.17   10.00
 -14   9  14   64.85   10.05
 -15   9  15   21.01    6.75
 -15  -9  15   21.63    7.47
 -15  -9  15   31.12    7.61
 -15  -9  15   27.37    7.42
  15   9 -15   23.04    7.97
 -16   9  16   -6.99    5.61
 -16  -9  16   -1.84    5.12
 -16  -9  16   -1.49    5.62
 -16  -9  16    6.17    5.68
  16   9 -16   10.86    6.75
 -17   9  17    2.80    5.40
 -17  -9  17    9.41    6.42
 -17  -9  17    9.06    5.69
 -17  -9  17    6.27    5.78
  17   9 -17   11.26    7.46
  18   9 -18   21.04    8.42
  18   9 -18   12.60    5.43
 -18  -9  18   13.47    6.76
 -18   9  18    8.43    6.01
 -18  -9  18   19.92    7.41
 -19  -9  19   82.60   11.73
  19   9 -19   45.96   11.44
  19   9 -19   81.78   11.14
 -19  -9  19  114.04   14.35
 -19  -9  19   73.27   10.91
 -19   9  19   90.77   11.09
 -20   9  20    1.44    5.65
 -20  -9  20   -1.59    6.12
  20   9 -20   -5.01    7.52
  20   9 -20    2.94    5.40
 -20  -9  20    1.56    6.15
 -21   9  21   11.67    6.32
 -21  -9  21   14.61    6.91
  21   9 -21    5.17    7.20
  21   9 -21    9.02    6.51
 -21  -9  21   12.79    6.93
 -22  -9  22  110.83   14.03
  22   9 -22  121.82   13.90
 -22   9  22  121.53   13.76
 -22  -9  22  117.69   14.54
  22   9 -22  111.80   17.06
 -23   9  23    3.01    6.05
   0  10   0   13.27    5.93
   0  10   0    5.38    5.40
   0  10   0    7.52    5.42
  -1  10   1   16.28    6.42
   1  10  -1   14.86    5.62
   1  10  -1   12.20    4.10
   1  10  -1    3.56    4.98
   1  10  -1   19.06    6.14
   1  10  -1   17.91    6.36
  -1  10   1    7.58    4.90
  -2  10   2    8.98    5.53
   2  10  -2   10.57    4.88
   2  10  -2   21.18    6.96
   2  10  -2    8.69    4.97
  -2  10   2    4.60    4.80
   2  10  -2   13.34    6.21
  -2  10   2   15.93    6.69
   2  10  -2   23.73    5.20
  -2 -10   2   10.11    5.77
  -3  10   3   -3.60    5.21
   3  10  -3    1.43    4.28
   3  10  -3   -1.53    4.43
  -3  10   3    7.65    4.75
   3  10  -3    5.25    5.25
  -3 -10   3   17.03    6.83
  -3  10   3    1.54    4.63
  -4  10   4   91.72   12.61
   4  10  -4   61.66    9.65
   4  10  -4   95.13   11.42
  -4  10   4   94.80   11.85
   4  10  -4   74.27   11.12
  -4 -10   4   85.45   11.84
  -4  10   4  102.62   11.85
  -5  10   5    1.87    4.98
   5  10  -5   -2.76    4.70
  -5  10   5   -1.58    5.09
   5  10  -5    1.71    4.94
  -5 -10   5   -3.43    5.68
  -5  10   5   -3.14    4.88
  -6  10   6   13.36    6.37
   6  10  -6   21.97    7.23
  -6  10   6   19.04    6.42
  -6 -10   6   17.18    6.52
   6  10  -6   16.24    5.70
  -7  10   7    9.74    5.93
   7  10  -7   31.90    6.98
   7  10  -7   23.43    7.29
  -7 -10   7   20.51    7.19
  -7  10   7   17.63    6.37
  -8  10   8  267.85   23.79
   8  10  -8  292.39   20.96
   8  10  -8  246.83   22.50
   8  10  -8  303.86   23.06
  -8 -10   8  320.54   23.50
  -8  10   8  261.84   21.85
  -9  10   9   28.22    8.59
   9  10  -9   15.05    6.33
   9  10  -9   12.82    5.19
   9  10  -9   11.38    6.31
  -9  10   9   11.44    5.91
  -9 -10   9   15.26    6.56
  10  10 -10   25.27    6.29
  10  10 -10   23.32    7.25
 -10  10  10   24.80    7.25
 -10 -10  10   30.31    7.97
 -11 -10  11   35.14    8.78
  11  10 -11   29.88    8.49
 -11  10  11   41.82    8.57
 -11 -10  11   41.84    8.57
 -12  10  12  102.53   12.40
 -12 -10  12   75.44   10.98
  12  10 -12   63.41   11.41
 -12  10  12   76.23   11.35
 -12 -10  12   86.31   11.84
 -13  10  13   65.63   10.42
 -13 -10  13   46.52    9.36
  13  10 -13   63.11   11.43
 -13  10  13   84.18   11.63
 -13 -10  13   49.58    9.70
 -14  10  14   77.11   10.71
  14  10 -14   65.02   12.30
 -14 -10  14   72.36   11.20
 -14 -10  14   77.59   11.54
 -15  10  15   -1.53    6.01
 -15 -10  15   -1.93    5.15
  15  10 -15   -2.23    6.71
 -15 -10  15   -1.61    5.76
 -15 -10  15   -3.31    6.24
 -16  10  16   45.54    8.73
 -16 -10  16   37.32    9.11
  16  10 -16   36.89   10.30
 -16 -10  16   38.71    8.69
 -16 -10  16   34.85    9.22
 -17  10  17    4.53    5.70
 -17 -10  17    3.99    6.00
  17  10 -17    7.13    6.89
 -17 -10  17    8.13    6.40
 -17 -10  17    8.40    6.88
 -18  10  18   49.77    9.73
 -18 -10  18   44.76   10.32
  18  10 -18   61.37   12.51
 -18 -10  18   55.55   10.41
 -18 -10  18   37.52    9.06
  19  10 -19    9.07    5.96
  19  10 -19   17.73    8.64
 -19  10  19   15.10    6.98
 -19 -10  19    1.65    6.51
  20  10 -20   32.41    8.25
  20  10 -20   28.68   10.56
 -20 -10  20   31.23    8.87
 -20 -10  20   26.84    8.53
 -20  10  20   30.41    8.13
  21  10 -21  103.20   13.29
  21  10 -21   93.94   16.33
 -21 -10  21  118.82   14.26
 -21  10  21  131.94   13.98
 -21 -10  21  127.84   14.99
 -22  10  22    1.55    5.83
   0  11   0   -4.86    5.52
   0  11   0    5.91    5.92
   0  11   0   -1.64    4.76
   1  11  -1   42.40    8.42
  -1  11   1   53.75    9.37
  -1  11   1   47.99    9.23
   1  11  -1   35.17    8.46
   1  11  -1   40.77    8.42
   1  11  -1   37.11    9.23
   2  11  -2    5.80    6.95
   2  11  -2    3.30    4.60
  -2  11   2    9.70    6.79
   2  11  -2    7.89    5.52
  -2  11   2    5.01    5.37
  -2 -11   2    1.85    5.76
   3  11  -3    5.75    5.75
   3  11  -3    1.55    4.66
   3  11  -3    1.68    5.39
  -3  11   3    1.97    6.13
  -3 -11   3   -1.87    5.40
  -3  11   3    8.42    5.41
   4  11  -4  199.13   18.79
  -4  11   4  200.87   19.15
   4  11  -4  161.58   16.17
   4  11  -4  174.00   17.04
  -4  11   4  181.41   17.18
  -4 -11   4  176.44   17.96
   5  11  -5   -1.88    6.21
   5  11  -5   -3.00    4.96
   5  11  -5    1.74    5.40
  -5  11   5    6.15    5.70
  -5  11   5  -10.26    6.29
  -5 -11   5    1.88    5.86
   6  11  -6  206.24   17.98
   6  11  -6  116.24   13.59
   6  11  -6  132.75   15.33
  -6  11   6  123.29   15.74
  -6 -11   6  146.93   16.06
  -6  11   6  158.75   16.19
   7  11  -7   13.00    5.73
  -7  11   7   21.30    8.05
  -7 -11   7   11.22    6.41
  -7  11   7   13.93    6.89
   7  11  -7   18.44    6.98
  -8  11   8  323.38   28.25
   8  11  -8  412.08   28.66
  -8  11   8  339.47   26.74
  -8 -11   8  357.65   27.52
   8  11  -8  380.10   25.84
  -9  11   9   -2.20    7.29
   9  11  -9    1.39    4.99
   9  11  -9   -1.83    5.69
  -9  11   9   -1.77    5.12
  -9 -11   9    1.85    5.36
 -10 -11  10  119.27   14.35
  10  11 -10   80.04   13.24
  10  11 -10  135.37   12.84
 -10  11  10   94.67   12.71
 -10  11  10   84.89   14.05
 -11 -11  11   45.76    9.37
  11  11 -11   58.09    8.67
 -11 -11  11   72.83   11.22
  11  11 -11   30.12    8.96
 -11  11  11   55.94   10.22
 -11  11  11   52.06   11.16
 -12  11  12  127.23   14.34
 -12 -11  12  134.06   14.64
  12  11 -12   86.01   13.59
 -12  11  12   87.52   12.64
 -12 -11  12  101.47   13.85
 -13 -11  13  175.51   17.02
  13  11 -13  131.15   17.07
 -13  11  13  153.28   16.00
 -13 -11  13  161.67   16.69
  14  11 -14   18.56    8.36
 -14 -11  14   26.07    7.93
 -14  11  14    6.72    6.92
 -14 -11  14   14.37    6.80
  15  11 -15   69.10   12.98
 -15 -11  15   88.63   12.76
 -15  11  15   79.47   11.92
 -15 -11  15   89.40   12.53
  16  11 -16   14.68    8.56
 -16 -11  16   -6.92    7.22
 -16  11  16    1.64    6.44
 -16 -11  16   14.34    7.34
  17  11 -17   50.33   11.75
 -17 -11  17   69.46   11.65
 -17  11  17   55.20   10.38
 -17 -11  17   57.35   10.73
  18  11 -18   38.78   10.62
 -18 -11  18   10.47    7.47
 -18 -11  18   12.67    7.60
 -18  11  18   24.18    8.23
  19  11 -19   10.62    9.05
  19  11 -19    7.93    6.51
 -19 -11  19    9.19    7.10
 -19 -11  19   14.04    7.34
 -19  11  19   12.83    6.95
  20  11 -20   13.62    8.89
  20  11 -20   50.04    9.74
 -20 -11  20   44.09   10.52
 -20  11  20   32.04    8.68
   0  12   0  365.92   27.25
   0  12   0  347.77   27.40
   0  12   0  394.23   29.75
  -1  12   1    3.57    5.74
   1  12  -1    3.44    5.87
   1  12  -1    7.05    5.66
  -1  12   1    2.17    6.74
   1  12  -1   10.60    7.61
  -2 -12   2    2.01    6.26
  -2  12   2   -3.60    5.96
   2  12  -2   -1.69    5.44
   2  12  -2    2.10    6.07
   3  12  -3  107.91   14.69
   3  12  -3  121.63   13.78
  -3  12   3   81.27   13.97
  -3  12   3  118.05   14.19
  -3 -12   3  123.55   15.01
   4  12  -4  119.19   15.47
   4  12  -4  122.90   13.72
   4  12  -4   94.23   13.30
  -4  12   4  111.04   14.92
  -4  12   4  113.60   14.08
  -4 -12   4  103.63   14.24
   5  12  -5   34.64    9.51
   5  12  -5   54.79    9.36
   5  12  -5   31.93    8.66
  -5  12   5   33.31    9.38
  -5  12   5   22.12    7.83
  -5 -12   5   20.38    8.63
   6  12  -6   48.43   10.75
   6  12  -6   55.31    9.36
   6  12  -6   49.75   10.34
  -6  12   6   56.58   12.14
  -6 -12   6   49.05   10.88
  -6  12   6   40.87    9.00
   7  12  -7  420.74   31.21
  -7  12   7  470.42   33.98
   7  12  -7  405.11   30.81
  -7  12   7  419.60   30.75
   7  12  -7  380.15   28.23
  -7 -12   7  425.85   31.40
  -8  12   8   21.08    8.68
   8  12  -8   15.23    6.07
  -8  12   8   28.33    8.37
   8  12  -8   23.92    7.74
  -8 -12   8   26.23    8.78
  -9  12   9  156.90   18.93
   9  12  -9  186.44   16.36
  -9  12   9  177.11   17.81
  -9 -12   9  178.23   18.33
   9  12  -9  161.25   17.81
 -10 -12  10    7.98    7.16
 -10  12  10   -2.41    7.74
  10  12 -10    4.39    5.12
 -11 -12  11   -3.95    7.60
  11  12 -11    7.22    5.44
 -11  12  11    5.79    6.76
 -11  12  11    7.33    7.34
 -12  12  12  126.27   15.18
 -12 -12  12  121.75   15.15
  12  12 -12   94.48   15.62
 -12 -12  12  117.83   14.82
 -12  12  12   98.89   15.39
 -13  12  13    9.19    7.09
 -13 -12  13   11.22    7.21
  13  12 -13   16.88    7.76
 -13 -12  13   11.64    7.48
 -13  12  13    7.50    6.97
  14  12 -14  116.04   16.96
 -14 -12  14  162.42   17.63
 -14  12  14  144.97   16.44
 -14 -12  14  166.28   17.56
  15  12 -15   15.18    8.62
 -15 -12  15   -1.85    7.28
 -15 -12  15   13.45    7.71
 -15  12  15    1.78    6.39
  16  12 -16  170.96   20.18
 -16 -12  16  171.89   17.74
 -16  12  16  162.90   17.10
 -16 -12  16  138.07   16.87
  17  12 -17   15.93   10.22
 -17 -12  17    1.85    6.95
 -17  12  17   -1.73    6.66
 -17 -12  17    1.91    7.01
  18  12 -18    8.16    8.74
 -18 -12  18    3.70    7.71
 -18  12  18   11.99    7.41
 -18 -12  18    1.91    6.34
  19  12 -19  130.87   18.85
 -19  12  19  150.90   16.31
   0  13   0   -2.31    6.92
   0  13   0    1.86    6.15
   0  13   0   -3.79    5.90
  -1  13   1   70.05   13.23
   1  13  -1   56.94   11.84
  -1 -13   1   56.03   11.23
   1  13  -1   54.97   10.19
  -1  13   1   40.09    9.54
   2  13  -2   24.77    8.97
  -2  13   2   35.46    9.96
  -2  13   2   36.58    8.86
  -2 -13   2   28.13    9.30
   2  13  -2   27.01    8.17
   3  13  -3   20.05    8.41
  -3  13   3    7.75    6.44
  -3 -13   3   15.24    7.84
   3  13  -3   12.40    6.23
  -4  13   4   93.42   14.73
   4  13  -4  123.42   15.89
  -4  13   4  117.23   14.55
  -4 -13   4  126.49   16.13
   4  13  -4   99.28   13.19
  -5  13   5   19.05    9.38
   5  13  -5   13.11    7.24
  -5  13   5    3.94    6.54
  -5 -13   5    6.58    7.27
   5  13  -5   10.26    6.46
  -6  13   6   26.69   10.00
   6  13  -6   10.82    6.83
  -6  13   6   33.68    9.21
  -6 -13   6   43.62   10.28
   6  13  -6   26.87    7.83
  -7  13   7  123.49   16.19
   7  13  -7   64.41   12.01
  -7  13   7   47.87   10.76
  -7 -13   7   54.45   11.66
   7  13  -7   85.72   11.62
  -8  13   8    5.02    6.69
   8  13  -8    4.84    5.66
   8  13  -8   10.70    7.88
  -8 -13   8    6.49    7.78
  -8  13   8   10.04    7.39
  -9  13   9    5.09    7.36
   9  13  -9   -1.58    5.24
   9  13  -9   15.12    7.95
  -9  13   9    2.02    6.29
  -9 -13   9    6.44    7.51
   9  13  -9    2.14    6.86
 -10 -13  10  151.48   17.46
 -10  13  10  128.80   17.70
  10  13 -10  139.68   14.86
 -11 -13  11    2.11    7.58
 -11  13  11    2.60    8.10
  11  13 -11    9.17    5.76
 -12  13  12   19.84    9.07
 -12 -13  12   14.67    8.31
 -12  13  12   15.80    9.27
 -12 -13  12   43.84   10.54
 -13  13  13  133.25   15.68
 -13 -13  13  137.48   16.38
 -13 -13  13  131.00   16.51
 -13  13  13   87.77   15.43
 -14  13  14   13.51    9.03
 -14 -13  14    9.90    8.10
  14  13 -14    2.61    8.39
 -14 -13  14   -2.06    8.09
 -14  13  14    2.69    8.63
 -15  13  15   36.00    9.47
 -15 -13  15   23.63    9.32
  15  13 -15   16.01    9.19
 -15 -13  15   32.78   10.36
 -15  13  15   43.50   12.03
 -16  13  16   33.46    9.28
 -16 -13  16   39.19   10.26
  16  13 -16   43.58   11.94
 -16 -13  16   56.73   11.20
 -16  13  16   38.52   11.85
  17  13 -17   33.36   12.06
 -17  13  17   71.38   12.19
   0  14   0  442.22   34.94
   0  14   0  481.00   33.37
   0 -14   0  409.28   33.46
   1  14  -1   55.75   12.77
  -1  14   1   44.84   11.83
  -1  14   1   34.37    9.67
  -1 -14   1   41.36   11.09
  -2  14   2  181.99   21.34
   2  14  -2  227.28   22.40
  -2 -14   2  203.19   21.20
  -2  14   2  189.25   20.03
   3  14  -3  143.30   16.06
   3  14  -3  175.10   19.66
  -3 -14   3  155.49   18.31
  -3  14   3  106.52   15.26
   4  14  -4  360.60   27.13
   4  14  -4  367.75   29.56
  -4  14   4  348.45   27.84
  -4 -14   4  301.88   27.92
  -5 -14   5  323.70   27.01
   5  14  -5  300.05   23.86
   5  14  -5  299.17   26.08
  -5  14   5  263.71   23.96
  -5  14   5  219.89   24.45
  -6  14   6   -2.57    8.76
   6  14  -6    7.06    6.17
   6  14  -6   -2.30    6.91
  -6  14   6   -2.09    6.72
  -6 -14   6   -6.93    7.41
  -7 -14   7  304.16   26.44
   7  14  -7  243.99   22.08
   7  14  -7  312.87   26.33
  -7  14   7  259.10   23.92
  -7  14   7  277.52   26.69
  -8 -14   8  306.22   27.30
   8  14  -8  342.43   25.33
   8  14  -8  306.95   27.06
  -8  14   8  292.08   26.03
  -8  14   8  297.84   28.59
   9  14  -9  147.62   17.81
   9  14  -9   86.28   12.28
  -9 -14   9  107.12   15.99
  -9  14   9  105.07   16.51
  10  14 -10   70.00   10.73
 -10 -14  10   54.35   12.03
 -10  14  10   68.15   14.83
  11  14 -11    1.60    5.46
 -11  14  11   13.76    9.11
 -11 -14  11    6.71    8.23
 -12 -14  12    8.40    7.92
 -12 -14  12    4.44    7.77
 -12  14  12   13.89    9.20
 -12  14  12   10.49    8.59
 -13 -14  13   10.49    8.42
 -13 -14  13    2.20    7.69
 -13  14  13   -2.80    8.11
 -13  14  13    2.07    7.61
 -14 -14  14   62.41   12.67
 -14  14  14   67.81   14.23
 -14 -14  14   43.38   11.59
 -14  14  14   57.06   12.20
 -15  14  15   34.27   11.74
 -15  14  15   15.94    8.97
   0 -15   0   -2.43    8.03
   0  15   0    2.60    7.51
  -1  15   1  208.34   20.67
  -1 -15   1  185.16   21.30
  -1  15   1  215.92   23.29
   1  15  -1  178.95   21.77
  -2  15   2  104.52   15.02
  -2 -15   2  149.19   18.10
   2  15  -2   65.60   14.13
  -2  15   2  112.38   17.71
  -3  15   3  118.15   16.33
  -3 -15   3  136.81   17.81
  -3  15   3   97.78   16.32
   3  15  -3  104.68   16.64
  -4  15   4  101.58   15.01
  -4 -15   4  112.70   16.77
   4  15  -4  130.81   17.89
  -4  15   4  124.02   18.65
  -5  15   5  145.63   18.29
  -5 -15   5  183.71   21.11
   5  15  -5  199.96   21.21
  -6  15   6  197.25   23.05
  -6  15   6  242.35   22.69
   6  15  -6  254.18   24.25
  -6 -15   6  204.99   23.04
   7  15  -7    2.40    7.70
  -7 -15   7    7.26    8.90
  -7  15   7   -2.75    8.25
   8  15  -8  189.20   20.60
  -8 -15   8  190.76   21.37
  -8  15   8  175.58   22.19
   9  15  -9   64.40   13.51
  -9 -15   9   79.18   14.11
  -9  15   9   98.79   16.44
 -10 -15  10  151.48   18.89
 -10  15  10  125.52   18.91
 -11 -15  11   63.58   12.88
 -11  15  11   66.28   14.72
 -11 -15  11   51.68   12.68
 -12  15  12   20.32   10.45
 -12  15  12   13.15    9.17
   0  16   0  105.92   16.91
   0 -16   0  104.33   16.20
  -1  16   1   74.47   15.10
   1  16  -1   98.92   16.30
  -1 -16   1   79.07   14.61
   1 -16  -1   55.83   12.72
   2  16  -2   39.51   11.70
  -2  16   2   84.10   15.82
  -2 -16   2   61.31   12.93
   3  16  -3  150.98   19.39
  -3  16   3  128.16   19.33
  -3  16   3  138.19   17.61
  -3 -16   3  145.91   19.00
   4  16  -4   18.02    9.27
  -4  16   4    2.89    9.01
  -4  16   4   20.18    8.27
  -4 -16   4   15.37    9.67
  -5 -16   5  229.67   24.40
   5  16  -5  261.86   25.17
  -5  16   5  208.01   24.54
  -6 -16   6    2.54    8.41
   6  16  -6   15.13   10.52
   7  16  -7   17.49    8.78
   8  16  -8   12.45    8.73
 -27   0  28    3.68    6.26
 -27   0  28   -3.46    6.80
 -26   0  27   -5.26    7.04
 -26   0  27   -1.66    6.67
 -25   0  26   -4.77    6.99
 -25   0  26   -2.85    4.86
 -25   0  26   -1.67    5.99
 -24   0  25    1.54    5.80
  24   0 -25    1.50    5.53
 -24   0  25    4.55    6.32
 -24   0  25   -2.71    4.48
 -24   0  25    3.17    5.96
 -23   0  24    2.93    5.51
  23   0 -24   -1.43    5.74
 -23   0  24    1.44    5.54
 -23   0  24   -1.28    4.12
 -23   0  24    5.99    5.64
 -22   0  23   -1.37    5.27
  22   0 -23   -4.08    5.23
 -22   0  23   -2.71    5.86
 -22   0  23   -1.21    4.24
 -22   0  23    4.25    5.21
 -21   0  22   -4.17    4.35
 -21   0  22   -1.28    3.97
  21   0 -22   -2.57    4.38
 -21   0  22   -2.56    4.23
 -21   0  22    2.28    4.10
 -21   0  22   -2.67    4.42
 -20   0  21   -1.99    4.06
 -20   0  21   -2.38    3.83
  20   0 -21    3.64    4.57
 -20   0  21    1.20    4.83
 -20   0  21    1.07    4.03
 -20   0  21   -1.26    4.73
 -19   0  20   -2.84    4.02
 -19   0  20    1.11    3.99
  19   0 -20    5.71    4.49
 -19   0  20   -4.52    5.13
 -19   0  20    3.01    3.77
 -19   0  20    3.53    4.12
 -18   0  19    4.50    4.02
 -18   0  19   -3.10    3.97
  18   0 -19    1.07    3.65
 -18   0  19   -2.11    4.15
 -18   0  19    0.93    3.35
 -18   0  19    1.10    3.86
 -17   0  18   -2.56    3.76
 -17   0  18   -4.76    3.97
  17   0 -18   -5.01    4.26
 -17   0  18   -2.95    4.53
 -17   0  18   -2.60    3.19
 -17   0  18   -2.06    3.61
 -16   0  17   -1.76    3.00
 -16   0  17    0.81    2.97
 -16   0  17   -1.61    2.81
 -16   0  17   -1.82    3.51
  16   0 -17    7.46    3.74
  15   0 -16   -1.73    2.94
 -15   0  16   -1.63    3.08
 -15   0  16    3.06    3.19
 -15   0  16    1.48    2.59
 -15   0  16   -1.12    2.43
 -15   0  16   -1.68    2.78
  14   0 -15   -0.80    2.40
  14   0 -15   -1.22    2.69
 -14   0  15    0.72    2.71
 -14   0  15    2.26    2.77
 -14   0  15   -2.04    2.44
  14   0 -15   -2.48    2.90
 -14   0  15    3.09    3.34
 -14   0  15   -0.52    2.29
 -13   0  14    0.48    2.18
  13   0 -14    1.14    2.37
  13   0 -14    2.94    2.51
 -13   0  14    4.06    3.17
  13   0 -14    3.03    2.71
 -13   0  14   -1.38    2.54
  13   0 -14   -0.58    2.50
 -13   0  14    1.24    1.99
  13   0 -14   -0.89    1.83
 -13   0  14   -1.16    2.37
 -13   0  14   -0.71    2.83
 -12   0  13    1.76    1.84
  12   0 -13   -0.67    2.23
  12   0 -13   -0.53    2.20
 -12   0  13    1.26    2.48
 -12   0  13    0.63    2.08
  12   0 -13   -1.12    2.34
  12   0 -13    1.60    2.61
 -12   0  13    0.56    1.87
  12   0 -13    2.10    1.88
 -12   0  13   -1.08    2.30
 -12   0  13    2.57    2.47
 -11   0  12   -1.20    1.82
  11   0 -12    1.45    2.06
  11   0 -12    0.61    2.14
 -11   0  12   -1.18    2.27
 -11   0  12   -1.71    2.24
  11   0 -12   -1.55    2.30
  11   0 -12   -0.49    2.18
 -11   0  12    1.02    1.64
  11   0 -12   -1.17    1.75
 -11   0  12    0.50    2.37
 -11   0  12   -1.16    2.46
 -10   0  11   -0.91    1.71
 -10   0  11    2.72    2.39
  10   0 -11   -0.47    2.17
  10   0 -11   -1.33    2.08
 -10   0  11    1.02    1.97
  10   0 -11    1.10    2.22
 -10   0  11   -0.92    1.99
  10   0 -11    0.44    2.07
  10   0 -11   -1.43    1.89
 -10   0  11    0.36    1.66
 -10   0  11   -0.52    2.20
  -9   0  10    0.80    1.55
   9   0 -10    0.40    2.13
  -9   0  10    0.91    1.60
   9   0 -10    0.85    2.13
  -9   0  10    1.00    2.27
   9   0 -10   -0.80    1.91
   9   0 -10    0.99    2.10
  -9   0  10   -0.42    2.04
  -9   0  10    0.32    1.60
  -9   0  10   -0.46    1.95
  -8   0   9   -0.35    1.54
   8   0  -9   -1.14    1.85
  -8   0   9    0.40    1.74
   8   0  -9   -0.71    1.78
  -8   0   9   -0.91    2.03
   8   0  -9   -0.44    1.53
   8   0  -9   -0.72    1.76
  -8   0   9    0.38    1.87
  -8   0   9    0.56    1.51
  -8   0   9   -0.80    1.70
  -7   0   8    0.90    1.25
   7   0  -8   -0.33    1.64
   7   0  -8   -0.93    1.59
  -7   0   8    0.35    1.38
  -7   0   8    0.82    1.88
  -7   0   8    1.00    1.65
   7   0  -8   -1.28    1.76
   7   0  -8   -1.53    1.68
  -7   0   8    1.93    1.45
  -7   0   8   -0.34    1.43
  -6   0   7   -0.25    1.15
   6   0  -7    1.85    1.64
   6   0  -7    0.29    1.59
  -6   0   7    0.30    1.27
  -6   0   7   -0.72    1.74
   6   0  -7    4.57    1.87
  -6   0   7    1.16    1.65
   6   0  -7    2.23    1.57
  -6   0   7    0.40    1.17
  -6   0   7   -0.58    1.57
  -5   0   6   -0.20    1.09
  -5   0   6    0.74    1.36
   5   0  -6    0.82    1.53
   5   0  -6    0.72    1.43
  -5   0   6    0.63    1.59
  -5   0   6    0.16    1.00
  -5   0   6   -0.47    1.30
  -5   0   6    0.99    1.24
   5   0  -6   -0.22    1.44
   5   0  -6    1.44    1.49
   4   0  -5    1.31    1.47
   4   0  -5    0.60    1.35
  -4   0   5    0.20    1.52
  -4   0   5   -1.06    1.67
  -4   0   5    0.18    1.43
  -4   0   5   -0.12    1.00
   4   0  -5    0.34    1.37
  -4   0   5    0.79    1.21
   4   0  -5    0.19    1.45
   3   0  -4    0.33    1.02
   3   0  -4    0.32    1.01
  -3   0   4    0.63    0.94
   3   0  -4    0.96    1.00
   3   0  -4    1.23    0.99
  -3   0   4    0.74    0.97
   3   0  -4    0.59    0.94
  -3   0   4   -0.38    0.91
  -3   0   4    0.13    0.94
  -3   0   4    0.88    0.68
  -2   0   3    0.50    0.55
   2   0  -3    0.51    0.51
  -2   0   3    0.22    0.65
  -2   0   3    0.12    0.56
   2   0  -3   -0.25    0.58
   2   0  -3    0.11    0.51
  -2   0   3    0.89    0.68
   2   0  -3    0.13    0.56
  -2   0   1    0.99    0.69
   2   0  -1   -0.12    0.67
  -2   0   1   -0.28    0.78
   2   0  -1   -0.26    0.53
  -2   0   1    0.52    0.62
   2   0  -1   -0.20    0.60
  -2   0   1    0.40    0.70
   2   0  -1    0.25    0.83
  -2   0   1    0.13    0.72
  -2   0   1    0.13    0.70
  -2   0   1   -0.26    0.75
   2   0  -1    0.64    0.60
  -2   0   1    0.83    0.59
  -3   0   2   -0.26    0.98
   3   0  -2   -0.27    0.93
  -3   0   2   -0.76    0.91
   3   0  -2    1.43    1.05
   3   0  -2    0.22    0.96
  -3   0   2    0.11    0.92
   3   0  -2   -0.32    0.99
  -3   0   2    0.17    1.03
   3   0  -2   -0.34    1.28
  -3   0   2    1.10    1.33
   3   0  -2   -0.17    1.01
  -3   0   2   -0.50    1.11
  -3   0   2    1.15    1.09
  -4   0   3   -0.18    1.25
   4   0  -3   -0.19    1.21
   4   0  -3    0.19    1.36
  -4   0   3   -0.41    1.27
  -4   0   3   -0.78    1.26
   4   0  -3    0.63    1.34
  -4   0   3   -0.22    1.10
   4   0  -3    1.50    1.68
  -4   0   3    1.65    1.61
   4   0  -3   -0.21    1.19
  -4   0   3   -0.21    1.35
   5   0  -4   -0.24    1.25
  -5   0   4    0.22    1.42
  -5   0   4   -0.25    1.29
   5   0  -4    0.23    1.36
  -5   0   4    1.01    1.30
   5   0  -4   -0.21    1.27
  -5   0   4    0.80    1.46
  -5   0   4   -0.29    1.63
   5   0  -4   -0.77    1.54
   5   0  -4    1.23    1.15
  -5   0   4   -0.74    1.31
   6   0  -5    2.35    1.41
  -6   0   5    0.27    1.39
   6   0  -5    0.31    1.87
  -6   0   5   -0.61    1.35
   6   0  -5    1.68    1.63
  -6   0   5    1.75    1.51
   6   0  -5    1.05    1.57
  -6   0   5   -0.32    1.30
  -6   0   5    0.35    1.57
   6   0  -5   -0.30    1.86
   6   0  -5    2.86    1.36
  -6   0   5    0.29    1.44
   7   0  -6   -1.04    1.58
  -7   0   6    1.87    1.80
  -7   0   6    2.88    1.64
   7   0  -6   -0.36    1.89
   7   0  -6    2.60    1.77
   7   0  -6    0.32    1.74
  -7   0   6    1.19    1.50
  -7   0   6    0.37    1.63
  -7   0   6    1.21    1.94
   7   0  -6    2.08    2.08
   7   0  -6    0.66    1.24
  -7   0   6    1.63    1.62
   8   0  -7    3.33    1.60
  -8   0   7   -0.37    1.69
   8   0  -7   -0.40    1.77
   8   0  -7    0.74    1.83
   8   0  -7    0.80    2.04
  -8   0   7    5.41    1.89
  -8   0   7   -4.16    1.80
  -8   0   7    0.42    1.44
   8   0  -7   -0.39    1.98
  -8   0   7   -0.46    2.00
  -8   0   7   -2.47    1.98
  -9   0   8   -0.41    1.94
   9   0  -8    0.82    1.51
  -9   0   8    0.39    1.82
   9   0  -8   -0.46    1.56
  -9   0   8    0.47    1.70
   9   0  -8   -0.83    1.97
   9   0  -8    0.45    2.32
  -9   0   8    1.43    1.79
  -9   0   8    0.52    2.22
   9   0  -8    2.18    2.55
  -9   0   8    0.40    1.88
 -10   0   9   -0.90    2.07
  10   0  -9   -0.45    1.59
 -10   0   9   -0.41    1.82
 -10   0   9   -0.88    1.74
  10   0  -9   -1.03    1.94
  10   0  -9    1.38    1.96
 -10   0   9   -0.53    1.95
  10   0  -9   -0.49    2.54
 -10   0   9    0.53    2.04
  10   0  -9   -0.60    1.08
 -10   0   9   -1.75    2.30
  10   0  -9    1.44    2.50
 -10   0   9    0.44    2.12
 -11   0  10    2.94    2.19
  11   0 -10    1.49    1.55
 -11   0  10    2.22    1.98
 -11   0  10   -0.59    1.63
 -11   0  10   -0.49    2.05
  11   0 -10    0.57    2.06
  11   0 -10    3.03    2.60
 -11   0  10   -2.36    2.12
  11   0 -10    1.06    2.49
  11   0 -10   -1.56    1.36
 -11   0  10   -1.44    2.12
 -11   0  10    1.94    2.70
  11   0 -10   -1.05    2.65
 -12   0  11    0.65    1.94
 -12   0  11   -0.54    2.03
  12   0 -11    0.63    2.09
  12   0 -11    0.55    2.25
  12   0 -11    1.15    2.44
 -12   0  11    0.65    2.28
 -12   0  11    0.48    1.85
 -12   0  11    0.53    2.12
  12   0 -11   -0.54    2.04
  12   0 -11    0.57    2.32
 -12   0  11    0.71    2.50
 -12   0  11    1.57    2.30
 -12   0  11    2.94    2.70
 -13   0  12   -0.71    2.19
 -13   0  12    0.59    2.36
  13   0 -12    6.93    3.00
  13   0 -12   -0.60    2.57
  13   0 -12   -0.61    2.56
 -13   0  12    1.43    2.30
  13   0 -12    1.18    1.95
 -13   0  12   -1.71    2.29
 -13   0  12    1.03    2.15
 -13   0  12    2.34    3.06
 -13   0  12   -1.13    2.35
 -13   0  12   -3.21    3.09
 -14   0  13    0.77    2.54
 -14   0  13    1.27    2.40
  14   0 -13   -4.53    2.64
 -14   0  13    4.69    3.08
 -14   0  13    0.61    2.54
 -14   0  13    1.11    2.18
  14   0 -13   -1.92    2.35
 -14   0  13   -1.70    3.73
 -14   0  13   -0.87    2.80
 -14   0  13   -1.20    2.86
  15   0 -14   -2.46    3.36
 -15   0  14   -1.70    3.28
 -15   0  14   -0.83    2.66
 -15   0  14    2.76    3.30
 -15   0  14    3.43    2.81
 -15   0  14   -1.88    3.21
  16   0 -15   -1.77    3.10
 -16   0  15   -1.85    3.32
 -16   0  15   -1.79    3.05
 -16   0  15    2.98    3.74
 -16   0  15   -0.73    3.01
 -16   0  15    1.01    3.55
  17   0 -16   -0.95    3.50
 -17   0  16    0.99    3.56
 -17   0  16    1.92    3.28
 -17   0  16   -1.07    4.11
 -17   0  16   -1.57    3.33
 -17   0  16   -1.09    4.70
  18   0 -17   -4.08    4.18
 -18   0  17   -2.15    4.22
 -18   0  17    1.03    3.51
 -18   0  17   -1.14    4.31
 -18   0  17   -3.34    3.67
 -18   0  17    2.33    4.95
 -19   0  18   -2.31    4.15
 -19   0  18    3.30    3.95
 -19   0  18    1.22    4.80
 -19   0  18   -2.49    4.12
  19   0 -18   -3.27    4.01
 -20   0  19    1.24    4.58
 -20   0  19   -3.52    3.99
 -20   0  19   -1.30    4.55
 -20   0  19   -2.65    4.99
  20   0 -19   -3.48    4.57
 -21   0  20    1.34    5.14
 -21   0  20    2.49    4.58
 -21   0  20    4.14    5.43
 -21   0  20   -1.41    4.53
  21   0 -20    2.46    5.04
 -22   0  21    5.65    5.55
 -22   0  21    1.32    4.48
 -22   0  21    1.49    5.88
 -22   0  21    1.46    5.38
  22   0 -21    1.30    5.01
 -23   0  22   -1.39    4.74
 -23   0  22    1.58    5.68
 -23   0  22    1.54    5.93
  23   0 -22   -1.37    5.28
 -24   0  23   -1.47    4.99
 -24   0  23   -5.01    6.15
 -24   0  23   -6.48    7.58
  24   0 -23   -1.44    5.30
 -25   0  24   -5.09    7.07
 -25   0  24    3.51    6.76
 -25   0  24   -1.54    4.94
 -26   0  25   -3.69    6.62
 -26   0  25    1.61    5.79
 -27   0  26    3.86    6.75
 -27   0  26   -3.38    5.91
 -27   1  28    1.73    7.49
 -27  -1  28   10.73    7.03
 -27   1  28   -1.91    6.49
 -27  -1  28    1.71    6.57
  27   1 -28    1.68    6.34
 -26   1  27    1.66    6.09
 -26  -1  27   -1.63    6.26
 -26  -1  27    5.12    6.85
 -26   1  27   -7.29    6.70
  26   1 -27   14.54    7.10
 -25   1  26   -1.56    6.14
 -25   1  26    8.32    6.00
 -25  -1  26   10.86    6.83
 -25   1  26   -1.74    6.23
 -25  -1  26   -3.25    5.99
  25   1 -26   10.81    6.32
 -24   1  25    1.45    5.71
 -24  -1  25   -2.84    5.22
 -24   1  25   -1.31    4.84
 -24  -1  25   -2.96    5.44
 -24   1  25    3.30    5.77
 -24  -1  25   -4.63    5.94
  24   1 -25   -1.47    5.42
 -23   1  24   32.78    7.40
 -23  -1  24   34.95    7.29
 -23   1  24   39.76    7.46
 -23  -1  24   28.06    7.25
 -23   1  24   42.87    8.33
 -23  -1  24   30.75    7.56
 -23   1  24   15.63    7.01
  23   1 -24   16.76    6.29
 -22   1  23   19.25    6.47
 -22   1  23    7.01    4.74
 -22  -1  23   16.51    5.63
 -22  -1  23   29.09    7.16
 -22   1  23   19.67    6.71
 -22   1  23    8.86    5.60
 -22  -1  23   11.10    5.50
  22   1 -23   19.86    6.14
  21   1 -22   -1.25    4.38
 -21   1  22    3.59    4.51
 -21   1  22    6.59    4.14
 -21  -1  22    1.20    3.97
 -21   1  22    2.66    4.77
 -21  -1  22    6.24    5.11
 -21   1  22    5.46    4.47
 -21  -1  22    2.62    4.59
 -21   1  22   12.51    6.11
  20  -1 -21   11.34    5.56
  20   1 -21    2.35    4.25
 -20  -1  21    7.72    5.08
 -20   1  21   17.97    5.42
 -20   1  21   13.39    4.55
 -20  -1  21    1.13    3.87
 -20   1  21   15.03    5.96
 -20  -1  21    4.68    4.62
 -20  -1  21   10.74    4.52
 -20   1  21   12.47    4.66
 -20   1  21   13.05    5.85
  19   1 -20   46.45    7.06
  19  -1 -20   49.99    7.85
 -19  -1  20   53.30    8.04
 -19   1  20   47.42    7.46
 -19  -1  20   39.22    6.74
 -19   1  20   46.22    6.69
 -19  -1  20   46.17    7.71
 -19   1  20   44.65    7.35
 -19  -1  20   38.40    6.17
 -19   1  20   27.62    6.21
 -19   1  20   45.23    7.87
  18  -1 -19   -1.12    3.82
  18   1 -19    4.15    3.90
 -18   1  19   -0.99    3.63
 -18  -1  19   -1.14    4.08
 -18  -1  19    1.99    3.98
 -18   1  19    0.90    3.22
 -18  -1  19    3.09    4.53
 -18   1  19    6.59    3.94
 -18   1  19   -1.14    3.89
 -18  -1  19   -2.69    3.67
 -18   1  19    0.94    3.97
 -17  -1  18   99.65    9.89
  17  -1 -18  134.55   11.49
  17   1 -18  119.22   10.64
 -17  -1  18  104.11   10.55
 -17   1  18  119.07   10.34
 -17   1  18  106.18    9.68
 -17  -1  18  116.76   10.30
 -17  -1  18   98.91   10.17
 -17   1  18  117.20   11.10
 -17   1  18  107.90   10.03
 -17   1  18  116.21   11.16
  16  -1 -17   34.42    5.91
  16   1 -17   50.73    6.52
 -16  -1  17   44.64    6.58
 -16   1  17   48.56    6.17
 -16  -1  17   49.01    6.30
 -16   1  17   50.01    6.34
 -16   1  17   42.90    6.52
 -16  -1  17   37.55    5.94
 -16  -1  17   46.64    6.13
 -16   1  17   45.76    5.92
 -16   1  17   41.58    6.79
 -15  -1  16   35.22    5.38
 -15   1  16   48.11    5.70
 -15  -1  16   28.85    5.03
 -15   1  16   35.31    5.54
  15  -1 -16   29.30    5.47
  15   1 -16   32.81    5.34
 -15  -1  16   43.74    5.98
 -15   1  16   43.36    5.60
 -15  -1  16   52.99    6.29
 -15   1  16   27.30    5.43
 -15   1  16   35.69    5.90
 -15   1  16   34.03    4.52
 -14   1  15   76.23    6.82
 -14  -1  15   83.70    7.25
  14   1 -15   79.61    6.94
 -14   1  15   91.74    7.72
 -14  -1  15   92.87    8.03
  14   1 -15   80.60    7.69
 -14  -1  15   79.50    7.90
  14   1 -15  101.95    8.64
  14  -1 -15   75.18    7.35
  14  -1 -15   72.17    7.85
 -14   1  15   88.35    8.08
 -14  -1  15   94.22    8.59
  14  -1 -15   89.56    7.60
  14   1 -15   92.17    8.09
  14  -1 -15   85.18    7.21
  14  -1 -15   80.72    7.52
 -14  -1  15   87.94    8.36
 -14   1  15   91.42    8.50
 -14   1  15   90.99    8.56
 -14   1  15   79.41    7.83
 -13   1  14   -0.60    2.00
 -13  -1  14    2.03    2.49
  13   1 -14    3.23    3.16
 -13   1  14   -3.43    2.86
 -13  -1  14    6.35    2.71
 -13   1  14    1.15    2.45
  13  -1 -14   -1.82    2.70
  13  -1 -14   -2.35    2.67
  13   1 -14   -1.44    2.71
  13   1 -14   -0.58    2.55
  13  -1 -14   -1.32    3.01
 -13   1  14   -0.67    2.16
 -13  -1  14    2.26    3.03
  13  -1 -14    1.10    2.47
  13  -1 -14   -0.53    2.25
  13  -1 -14   -0.41    1.77
 -13  -1  14    1.40    2.52
  13   1 -14   -1.27    2.79
 -13   1  14    0.74    2.79
  13  -1 -14    0.56    2.58
 -13   1  14   -0.77    3.10
 -13  -1  14   -1.02    2.14
 -13   1  14    1.42    2.19
  13   1 -14   -0.49    1.73
 -12   1  13  603.01   32.26
  12   1 -13  620.30   32.32
 -12  -1  13  674.95   32.82
 -12  -1  13  602.43   33.32
 -12   1  13  562.10   32.72
 -12  -1  13  628.19   33.88
  12   1 -13  605.37   33.36
  12  -1 -13  569.53   32.84
  12   1 -13  679.81   34.01
  12  -1 -13  598.89   33.94
 -12   1  13  642.56   33.09
  12  -1 -13  636.21   32.98
 -12  -1  13  706.00   34.52
  12   1 -13  613.44   32.92
  12  -1 -13  647.87   33.63
  12   1 -13  619.42   33.34
 -12   1  13  570.66   33.11
  12  -1 -13  594.29   32.56
  12  -1 -13  652.60   32.10
 -12   1  13  575.60   33.58
  12  -1 -13  601.50   32.83
 -12  -1  13  628.56   33.77
 -12  -1  13  630.38   31.96
 -12   1  13  643.28   34.29
 -12   1  13  612.58   33.58
 -11  -1  12  559.66   28.75
 -11   1  12  557.06   28.53
  11   1 -12  542.53   28.43
 -11  -1  12  523.14   29.32
 -11   1  12  534.58   28.99
 -11  -1  12  557.03   30.02
  11   1 -12  547.46   29.53
  11  -1 -12  547.89   30.07
  11   1 -12  554.15   29.77
  11  -1 -12  525.04   29.15
 -11   1  12  589.93   29.34
 -11   1  12  522.85   29.41
  11   1 -12  553.99   29.10
 -11  -1  12  553.45   29.84
  11  -1 -12  548.90   29.58
  11  -1 -12  538.92   28.96
  11   1 -12  531.39   29.38
  11  -1 -12  537.18   28.80
  11  -1 -12  533.15   28.18
  11  -1 -12  575.54   29.18
 -11   1  12  575.00   30.08
 -11  -1  12  537.73   29.65
 -11  -1  12  512.72   27.96
 -11   1  12  531.91   29.92
 -11   1  12  513.74   29.65
  10   1 -11   39.63    3.89
 -10   1  11   41.72    4.07
 -10  -1  11   41.23    4.20
 -10  -1  11   36.34    4.27
 -10  -1  11   31.62    4.45
  10   1 -11   47.28    4.99
  10  -1 -11   42.88    4.93
  10  -1 -11   39.85    4.50
 -10   1  11   39.05    4.37
  10   1 -11   33.96    4.55
  10   1 -11   40.60    4.41
  10  -1 -11   53.45    5.28
 -10  -1  11   31.07    4.44
  10  -1 -11   38.52    4.42
 -10   1  11   40.59    4.56
  10  -1 -11   42.34    3.97
  10  -1 -11   40.74    4.18
  10   1 -11   36.26    4.56
 -10   1  11   30.39    4.41
 -10  -1  11   32.47    4.56
  10  -1 -11   40.28    4.42
 -10  -1  11   41.77    3.75
 -10   1  11   39.98    4.84
 -10   1  11   48.07    5.10
  -9  -1  10   77.40    6.09
   9   1 -10   77.62    6.47
  -9   1  10   73.36    6.34
   9  -1 -10   75.87    6.69
   9  -1 -10   75.17    6.19
   9   1 -10   87.25    6.51
   9  -1 -10   73.92    6.48
  -9   1  10   81.10    6.14
   9  -1 -10   74.55    6.30
   9   1 -10   66.95    6.26
  -9  -1  10   64.50    6.16
  -9  -1  10   83.05    6.59
  -9   1  10   70.90    6.03
   9   1 -10   60.13    5.67
   9  -1 -10   86.11    6.02
   9  -1 -10   69.14    5.40
  -9  -1  10   77.58    6.32
   9  -1 -10   59.97    5.60
  -9   1  10   62.51    6.07
  -9   1  10   74.04    6.46
  -9  -1  10   80.98    5.31
   9   1 -10   69.81    5.35
  -9  -1  10   70.59    5.67
  -9   1  10   81.46    5.71
  -8  -1   9 2084.41  102.12
   8   1  -9 2051.86  101.53
  -8   1   9 2079.89  102.54
   8  -1  -9 2062.25  102.61
   8   1  -9 2162.64  102.48
   8  -1  -9 2104.98  102.69
  -8   1   9 2182.84  102.19
   8   1  -9 2079.97  102.40
   8  -1  -9 2069.94  102.17
   8   1  -9 2155.89  102.06
  -8   1   9 2211.19  102.41
  -8  -1   9 2093.79  102.53
   8  -1  -9 2071.90  102.42
   8   1  -9 2084.11  102.35
  -8  -1   9 2147.14  102.48
   8  -1  -9 2059.04  101.83
   8  -1  -9 2064.71  101.42
   8  -1  -9 2097.90  101.84
  -8  -1   9 2073.76  102.43
  -8   1   9 2117.03  102.46
  -8   1   9 1995.20  102.45
  -8  -1   9 2079.49  101.02
   8   1  -9 2022.73  101.33
  -8  -1   9 2154.03  101.61
  -8   1   9 2199.01  101.52
  -7  -1   8   42.48    3.90
   7   1  -8   48.26    3.84
   7  -1  -8   40.44    4.38
  -7   1   8   41.00    4.21
   7   1  -8   36.93    4.10
   7  -1  -8   37.88    3.94
   7  -1  -8   38.30    4.17
   7   1  -8   49.74    4.30
  -7   1   8   48.13    4.22
   7   1  -8   45.00    4.29
  -7  -1   8   38.89    4.13
  -7  -1   8   41.38    4.16
  -7   1   8   41.40    4.06
   7  -1  -8   47.33    4.54
   7   1  -8   42.85    3.93
   7  -1  -8   39.58    3.56
   7  -1  -8   41.85    3.95
  -7   1   8   36.97    3.99
  -7  -1   8   35.58    3.97
   7  -1  -8   44.22    3.93
  -7   1   8   49.47    4.51
  -7  -1   8   38.61    3.18
   7   1  -8   40.33    3.42
  -7  -1   8   43.06    3.64
  -7   1   8   42.24    3.55
  -6  -1   7  686.96   35.42
   6   1  -7  736.51   35.17
   6   1  -7  718.87   35.79
   6  -1  -7  697.07   35.93
  -6   1   7  707.65   35.89
   6   1  -7  727.16   35.82
   6  -1  -7  697.15   35.72
   6  -1  -7  710.42   35.94
  -6   1   7  708.23   35.50
  -6   1   7  721.93   35.62
   6   1  -7  730.71   35.49
   6  -1  -7  681.04   35.83
  -6   1   7  743.31   35.77
  -6  -1   7  710.49   35.79
  -6  -1   7  706.78   35.81
   6   1  -7  670.93   35.70
   6  -1  -7  694.89   35.11
   6  -1  -7  678.46   35.39
  -6   1   7  693.52   34.98
   6  -1  -7  699.15   35.24
  -6   1   7  692.75   35.56
  -6   1   7  738.82   35.86
  -6  -1   7  705.46   34.57
   6   1  -7  700.98   34.86
  -6  -1   7  707.83   35.02
  -5  -1   6    0.94    1.22
  -5  -1   6    1.89    0.97
   5   1  -6    4.67    1.18
  -5  -1   6    0.50    1.19
   5   1  -6    3.27    1.42
  -5   1   6    2.38    1.79
  -5  -1   6    5.04    1.72
   5   1  -6    4.01    1.98
   5  -1  -6    4.83    2.20
  -5   1   6    1.88    1.87
  -5   1   6    4.55    1.57
   5  -1  -6    2.02    1.68
  -5   1   6    3.22    1.43
   5  -1  -6    3.13    1.69
  -5  -1   6    6.39    1.84
  -5   1   6    3.15    1.51
   5   1  -6    2.91    1.54
   5  -1  -6    0.91    1.67
   5  -1  -6    2.80    1.65
  -5   1   6    6.19    1.64
   5  -1  -6    2.60    1.34
   5   1  -6    2.89    1.90
   5  -1  -6    3.65    1.56
  -5  -1   6    2.80    1.74
  -5   1   6    1.25    1.58
  -5   1   6    2.93    1.50
   5   1  -6    2.78    1.38
  -4  -1   5 4464.81  215.32
   4   1  -5 4495.94  215.61
  -4  -1   5 4604.11  215.75
  -4  -1   5 4502.37  216.10
   4   1  -5 4635.26  215.92
   4  -1  -5 4597.84  216.49
  -4  -1   5 4763.12  216.42
  -4   1   5 4579.05  216.52
   4   1  -5 4603.32  216.43
   4  -1  -5 4365.97  216.54
  -4   1   5 4557.89  216.46
   4   1  -5 4483.06  216.12
  -4  -1   5 4552.59  216.46
   4   1  -5 4389.06  216.39
  -4  -1   5 4623.59  216.45
  -4   1   5 4666.81  216.06
   4  -1  -5 4512.78  216.31
  -4   1   5 4465.87  216.17
   4  -1  -5 4548.02  215.94
  -4   1   5 4594.39  216.13
   4   1  -5 4333.43  216.29
  -4   1   5 4451.35  216.36
   4  -1  -5 4476.91  216.49
  -4   1   5 4534.29  216.34
  -4   1   5 4583.65  216.23
   3   1  -4   21.26    1.78
  -3  -1   4   21.22    1.91
   3   1  -4   22.09    2.04
  -3  -1   4   18.51    2.13
   3   1  -4   24.41    2.56
  -3   1   4   19.74    2.33
  -3  -1   4   26.91    2.54
   3  -1  -4   24.90    2.57
  -3   1   4   25.05    2.64
   3   1  -4   24.43    2.44
  -3  -1   4   21.06    2.50
   3  -1  -4   23.15    2.14
  -3   1   4   21.01    2.33
  -3   1   4   23.09    2.29
   3  -1  -4   20.75    2.59
  -3   1   4   20.46    2.42
   3  -1  -4   24.55    2.15
  -3   1   4   23.36    2.22
  -2  -1   3   11.07    1.62
   2  -1  -3    9.19    1.46
  -2   1   3    9.80    1.42
   2   1  -3    9.84    1.61
  -2  -1   3    8.77    1.65
   2  -1  -3    9.12    1.16
  -2   1   3    7.49    1.26
   2  -1  -3   10.86    1.74
   2   1  -3   10.59    1.24
  -2  -1   3    8.12    1.28
   2   1  -3    8.59    1.67
  -2   1   3   10.22    1.64
  -1   1   2   20.56    1.68
   1  -1  -2   21.50    1.67
  -1   1   2   16.57    2.01
   1  -1  -2   17.57    1.99
   1   1  -2   14.31    2.10
  -1  -1   2   19.94    2.16
   1   1  -2   17.25    1.92
  -1  -1   2   16.77    1.97
   0  -1  -1   12.97    1.52
   0   1   1   14.73    1.58
   0   1   1   15.68    1.59
   0   1  -1    5.26    1.13
   0  -1  -1    0.66    0.47
   0  -1   1   13.83    1.73
   0   1  -1   14.21    1.50
   0  -1   1   12.75    1.40
   0  -1  -1    0.44    0.58
   0   1  -1   14.99    1.71
  -1  -1   0  171.66    9.29
   1   1   0  174.72    9.33
  -1  -1   0  174.20    9.50
   1   1   0  160.55    9.26
   1  -1   0  173.83    9.14
  -1   1   0  176.53    9.17
  -1  -1   0  173.58    8.94
   1   1   0  176.31    8.94
  -1  -1   0  162.95    8.96
   1   1   0  169.57    9.02
   1   1   0  158.39    9.38
  -1  -1   0  174.45    9.13
   1   1   0  155.38    9.06
   1  -1   0  151.46    9.44
  -1   1   0  188.10    9.82
  -2  -1   1    7.73    1.30
  -2  -1   1    7.88    1.47
   2   1  -1    9.93    1.69
   2   1  -1   10.70    1.63
  -2  -1   1    6.76    1.59
  -2  -1   1   10.75    1.60
   2   1  -1    8.50    1.62
  -2   1   1    9.32    1.39
   2  -1  -1    9.18    1.45
   2   1  -1   11.61    1.77
   2  -1  -1   13.25    1.73
   2   1  -1    9.15    1.65
  -2  -1   1   12.11    1.84
   3  -1  -2  101.16    6.76
  -3   1   2  104.77    6.90
  -3  -1   2  102.66    6.70
   3   1  -2  111.65    6.68
   3   1  -2  109.16    6.60
  -3  -1   2  107.48    6.75
  -3   1   2  102.83    6.13
   3  -1  -2  103.79    6.03
   3   1  -2  107.65    6.73
  -3  -1   2  116.16    6.77
   3   1  -2   97.91    6.59
  -3   1   2   97.77    6.28
  -3  -1   2  106.60    6.53
   3  -1  -2  100.97    6.37
  -3   1   2  110.29    6.28
   3   1  -2  113.97    6.56
  -3  -1   2  109.37    6.72
   3   1  -2  115.58    6.74
  -3   1   2  101.61    6.19
   3  -1  -2  109.31    5.79
  -3   1   2  108.65    6.52
   3  -1  -2  106.01    6.39
  -4   1   3   38.64    3.88
   4  -1  -3   44.87    4.08
   4  -1  -3   42.86    3.97
  -4  -1   3   41.45    3.72
  -4  -1   3   45.47    3.84
   4   1  -3   48.62    3.83
  -4  -1   3   42.41    3.91
  -4   1   3   46.69    3.33
   4   1  -3   50.27    4.15
   4   1  -3   38.04    3.69
   4  -1  -3   41.72    3.61
   4   1  -3   47.60    4.09
  -4  -1   3   43.05    3.87
  -4   1   3   46.60    3.57
  -4  -1   3   44.65    3.76
  -4   1   3   51.13    3.67
  -4  -1   3   45.50    3.93
   4   1  -3   46.34    3.59
   4   1  -3   43.47    3.70
  -4   1   3   44.55    3.48
   4  -1  -3   42.13    3.08
  -4   1   3   43.10    3.73
   4  -1  -3   43.35    3.63
   5  -1  -4   29.63    3.37
  -5   1   4   32.49    3.56
   5   1  -4   31.88    2.98
  -5  -1   4   26.63    3.14
   5   1  -4   28.43    3.42
   5  -1  -4   33.06    3.45
  -5   1   4   28.96    3.53
  -5  -1   4   28.26    3.24
   5   1  -4   25.94    3.00
  -5   1   4   33.73    2.82
   5  -1  -4   28.16    3.01
   5   1  -4   26.22    2.91
   5  -1  -4   33.31    2.74
  -5   1   4   31.88    3.03
  -5  -1   4   33.76    3.41
   5  -1  -4   35.02    3.28
  -5   1   4   36.12    3.18
   5   1  -4   35.39    3.34
  -5   1   4   30.01    3.11
   5  -1  -4   31.35    3.07
  -5  -1   4   33.24    3.45
  -5  -1   4   32.93    3.22
  -5   1   4   29.32    2.90
   5   1  -4   28.55    3.01
   5   1  -4   34.38    3.64
  -6   1   5  196.25   11.56
  -6  -1   5  214.70   12.08
   6   1  -5  196.20   11.78
  -6  -1   5  205.63   11.77
  -6  -1   5  197.10   11.54
   6   1  -5  220.67   12.42
   6  -1  -5  203.12   11.28
   6   1  -5  209.64   11.84
   6  -1  -5  207.84   11.96
  -6   1   5  211.93   11.69
   6   1  -5  213.17   11.87
  -6  -1   5  203.73   12.15
  -6   1   5  202.14   11.77
   6   1  -5  214.63   12.27
   6  -1  -5  214.14   11.94
   6   1  -5  212.99   11.85
  -6  -1   5  201.70   12.21
   6  -1  -5  209.79   12.06
  -6  -1   5  211.25   12.17
  -6   1   5  206.01   12.38
  -6   1   5  200.14   11.86
   6  -1  -5  203.75   11.65
  -6   1   5  193.98   12.28
  -7   1   6   24.19    3.15
   7   1  -6   19.28    3.26
   7  -1  -6   21.78    3.00
  -7  -1   6   20.39    2.76
   7  -1  -6   18.09    2.79
  -7   1   6   25.21    3.06
   7   1  -6   22.06    2.98
   7  -1  -6   24.88    2.74
   7  -1  -6   23.40    3.16
  -7   1   6   25.42    3.11
  -7  -1   6   21.35    3.27
   7   1  -6   29.32    3.37
  -7  -1   6   30.08    3.58
   7   1  -6   26.38    3.07
  -7  -1   6   28.91    3.48
  -7  -1   6   23.13    3.13
   7  -1  -6   21.33    3.15
   7   1  -6   21.76    3.41
  -7   1   6   24.76    3.50
  -7   1   6   26.19    3.53
  -7  -1   6   24.30    3.17
   7   1  -6   28.51    3.14
  -7   1   6   32.07    3.22
  -7  -1   6   24.61    3.05
   8   1  -7   32.17    3.67
  -8  -1   7   42.53    4.32
  -8  -1   7   39.88    3.99
  -8   1   7   43.76    4.11
   8  -1  -7   39.71    4.07
  -8  -1   7   42.65    4.13
   8   1  -7   47.08    4.83
   8  -1  -7   38.48    4.19
   8   1  -7   38.69    4.05
  -8   1   7   44.49    4.13
   8  -1  -7   40.64    3.77
   8   1  -7   36.46    4.04
   8  -1  -7   43.52    4.23
  -8  -1   7   39.55    4.42
  -8   1   7   41.21    4.14
  -8  -1   7   40.18    4.41
   8   1  -7   43.18    4.10
   8   1  -7   43.15    4.45
  -8   1   7   34.52    4.53
  -8  -1   7   37.77    4.35
   8  -1  -7   30.35    3.98
  -8   1   7   44.88    4.57
  -8   1   7   39.89    4.60
  -9   1   8    0.45    2.20
   9  -1  -8    2.93    2.68
   9   1  -8    4.10    2.54
  -9  -1   8    1.57    1.87
   9  -1  -8    3.92    2.16
  -9   1   8    1.99    2.12
   9   1  -8    3.68    2.16
   9  -1  -8    3.79    1.97
  -9   1   8    6.84    2.14
  -9  -1   8    7.29    2.55
   9  -1  -8    4.54    2.53
   9   1  -8    6.23    2.52
  -9  -1   8    5.39    2.38
   9   1  -8    6.48    2.28
  -9   1   8    1.82    1.64
   9  -1  -8    3.94    2.56
   9   1  -8    5.33    2.67
  -9  -1   8    0.51    2.26
  -9   1   8    5.67    2.70
  -9  -1   8    4.06    2.44
  -9  -1   8    5.18    2.22
  -9   1   8    3.94    2.15
   9   1  -8    4.20    1.98
  -9   1   8    0.58    2.28
  10  -1  -9    3.77    2.54
 -10   1   9   -0.99    2.29
  10   1  -9    2.78    2.61
 -10  -1   9   -0.44    1.92
 -10   1   9    1.31    2.13
  10  -1  -9    3.29    2.11
  10  -1  -9    1.16    1.78
  10   1  -9   -0.52    2.03
 -10  -1   9    2.46    2.42
 -10   1   9    1.02    1.92
  10  -1  -9    3.00    2.34
  10   1  -9    5.93    2.51
 -10   1   9   -1.02    1.92
 -10  -1   9    2.38    2.08
  10  -1  -9    0.48    2.29
 -10   1   9    1.89    2.48
 -10  -1   9    0.57    2.10
  10   1  -9    3.70    2.54
 -10   1   9   -0.64    2.36
  10   1  -9    0.46    1.73
 -10   1   9    4.75    2.25
 -10  -1   9    2.18    2.01
 -10  -1   9    1.97    2.20
 -11  -1  10   75.15    6.85
 -11   1  10   78.07    6.48
  11   1 -10   84.26    6.74
 -11  -1  10   85.09    6.72
  11  -1 -10   78.83    6.93
  11   1 -10   87.14    7.58
 -11  -1  10   76.85    6.57
 -11   1  10   87.36    6.77
  11  -1 -10   77.87    7.08
  11   1 -10   88.52    7.22
  11  -1 -10   90.08    6.61
 -11  -1  10   88.08    7.68
  11  -1 -10   73.41    6.85
  11   1 -10   78.95    6.75
  11   1 -10   88.99    7.32
 -11   1  10   94.49    7.26
 -11   1  10   67.06    6.57
 -11  -1  10   81.65    7.36
 -11   1  10   86.22    7.77
  11  -1 -10   81.00    6.98
 -11  -1  10   77.12    7.21
 -11   1  10   79.78    7.02
 -11   1  10   75.08    7.48
 -12  -1  11   95.62    7.55
  12   1 -11   92.81    7.46
 -12  -1  11   97.84    7.83
 -12   1  11   91.15    7.38
  12   1 -11   90.79    8.09
 -12  -1  11   90.44    7.43
  12  -1 -11  116.53    8.47
  12  -1 -11   99.42    7.36
  12  -1 -11   99.07    8.29
  12   1 -11   94.26    7.97
 -12   1  11   93.95    7.53
  12   1 -11   89.63    7.54
  12   1 -11   81.83    7.76
  12  -1 -11  101.60    8.18
  12  -1 -11   96.96    7.97
 -12   1  11   86.66    7.70
 -12  -1  11  114.82    9.01
 -12   1  11   96.07    7.86
 -12  -1  11   99.74    8.36
  12  -1 -11   98.70    7.87
 -12   1  11  101.31    8.88
 -12  -1  11   81.85    8.09
 -12   1  11   91.83    7.80
 -12   1  11   93.11    8.68
 -13  -1  12   63.78    6.33
  13   1 -12   62.69    6.01
 -13  -1  12   66.41    6.05
 -13   1  12   64.10    6.04
 -13  -1  12   67.29    6.16
  13   1 -12   68.00    6.88
  13   1 -12   78.38    6.90
  13  -1 -12   59.08    5.66
  13  -1 -12   63.75    6.61
 -13   1  12   73.72    6.31
  13  -1 -12   58.17    6.17
 -13   1  12   59.55    6.57
  13  -1 -12   48.75    5.95
 -13  -1  12   68.60    7.15
  13   1 -12   58.99    6.04
 -13  -1  12   44.04    5.82
 -13   1  12   52.70    6.03
 -13   1  12   51.43    6.76
  13  -1 -12   55.23    6.30
 -13  -1  12   58.34    6.77
  13   1 -12   54.06    6.37
 -13   1  12   54.51    6.31
 -13   1  12   60.84    6.97
 -14  -1  13    6.11    2.77
 -14   1  13   11.18    3.30
  14  -1 -13   13.35    3.19
 -14   1  13    7.65    3.17
  14   1 -13    8.19    3.02
  14  -1 -13    1.59    2.52
 -14  -1  13   14.15    3.65
 -14   1  13    5.16    2.81
 -14  -1  13   14.21    3.70
 -14   1  13   11.01    3.31
 -14   1  13    9.94    4.13
 -14  -1  13   15.63    3.99
  14   1 -13   13.66    3.19
 -14  -1  13   13.74    3.70
 -14   1  13   18.39    4.39
 -15   1  14    9.02    3.48
 -15  -1  14    5.23    2.94
  15  -1 -14    5.39    2.94
  15   1 -14   12.05    3.94
  15  -1 -14    3.44    3.26
 -15  -1  14    6.68    3.35
 -15   1  14    4.02    2.75
 -15   1  14    4.76    3.00
 -15  -1  14   13.48    4.03
 -15   1  14    6.82    4.43
 -15  -1  14    5.33    3.43
  15   1 -14    4.65    2.52
 -15   1  14   18.85    5.29
 -16   1  15  114.53   10.96
 -16   1  15  109.30   10.61
 -16  -1  15  105.48   10.14
  16   1 -15  105.76    9.76
  16  -1 -15  101.02    9.92
 -16  -1  15  109.62   10.57
 -16   1  15  111.06   10.01
 -16   1  15  111.07    9.73
 -16  -1  15  110.92   10.27
 -16  -1  15  120.15    9.52
 -16   1  15   98.87    9.56
  16   1 -15  107.25    9.11
 -17  -1  16   48.31    6.13
 -17   1  16   39.43    6.01
  17  -1 -16   30.77    6.30
  17   1 -16   39.09    6.17
 -17  -1  16   38.37    6.61
 -17   1  16   32.69    5.76
 -17   1  16   44.07    6.35
 -17  -1  16   46.32    6.61
 -17  -1  16   28.83    6.35
 -17   1  16   41.60    6.89
  17   1 -16   39.39    5.55
 -17   1  16   44.69    7.01
 -18  -1  17  105.79   10.99
 -18   1  17  110.52   11.26
 -18  -1  17  114.66   11.15
 -18   1  17  109.42   11.49
  18   1 -17  103.44   10.26
  18  -1 -17  115.53   10.77
 -18   1  17  112.17   10.59
 -18  -1  17   87.86    9.90
 -18   1  17  108.27   10.33
 -18   1  17   97.53    9.83
  18   1 -17  102.66    9.40
 -19   1  18   17.28    4.92
 -19  -1  18    1.17    4.00
 -19   1  18    9.48    4.57
 -19   1  18    7.68    5.45
 -19  -1  18    5.89    4.74
  19  -1 -18    5.64    4.07
  19   1 -18   12.74    4.91
 -19   1  18   15.75    5.78
 -19  -1  18    6.06    4.58
 -20   1  19    3.47    4.26
 -20  -1  19    1.24    4.22
 -20   1  19   -2.24    4.23
 -20   1  19    5.42    5.10
 -20  -1  19   12.53    5.03
  20  -1 -19    8.37    4.89
  20   1 -19   -2.26    4.45
 -20   1  19   -4.18    5.00
 -20  -1  19   -1.29    4.96
 -21   1  20   18.57    5.72
 -21   1  20   29.84    6.59
 -21  -1  20   27.57    6.50
 -21   1  20   18.63    6.49
 -21  -1  20   29.39    7.51
  21   1 -20   21.64    6.05
 -21   1  20   25.14    6.80
 -21  -1  20   15.03    6.30
 -22   1  21   38.34    7.71
 -22   1  21   63.50    9.06
 -22  -1  21   47.00    8.26
 -22  -1  21   35.35    8.44
  22   1 -21   45.86    7.99
 -22  -1  21   33.27    7.71
 -22   1  21   45.41    9.03
 -23   1  22   12.70    6.25
 -23   1  22   36.25    7.43
 -23  -1  22   33.54    7.34
 -23  -1  22   25.38    7.51
  23   1 -22   34.99    7.29
 -23  -1  22   35.14    8.52
 -23   1  22   31.42    8.40
 -24   1  23    9.13    5.48
 -24  -1  23    1.53    5.66
 -24   1  23    5.67    5.23
 -24  -1  23   14.14    6.44
  24   1 -23    5.67    5.92
 -24  -1  23   14.50    6.97
 -24   1  23   10.47    7.15
 -25   1  24   19.18    7.62
 -25  -1  24   20.92    7.23
 -25   1  24   17.90    6.26
  25   1 -24    4.46    5.89
 -25  -1  24   25.45    8.09
 -25   1  24   10.95    6.75
 -25  -1  24   13.21    6.67
 -26  -1  25    1.68    6.07
 -26   1  25   18.83    6.81
  26   1 -25   14.00    6.63
 -26  -1  25   12.11    6.96
 -26   1  25   21.06    8.15
 -26  -1  25    8.95    7.06
 -27  -1  26   18.10    9.11
 -27   1  26   22.01    9.67
 -27  -1  26   15.77    7.49
 -27   1  26   18.07    7.39
 -27   2  28   -5.00    7.45
 -27  -2  28    5.03    6.73
  27   2 -28    3.33    6.69
 -27   2  28    1.99    6.97
 -27  -2  28    1.76    6.32
 -26   2  27    1.56    6.27
 -26   2  27    8.60    5.52
 -26  -2  27    4.82    6.32
  26   2 -27   -3.19    6.53
 -26  -2  27   13.48    7.41
 -26   2  27   11.44    8.24
 -25   2  26   60.65    9.76
 -25   2  26   58.37    9.35
 -25  -2  26   52.18    9.87
  25   2 -26   76.11   10.95
 -25  -2  26   45.01    9.37
 -25   2  26   72.80   12.02
 -24   2  25   22.39    6.83
 -24   2  25   39.91    7.82
 -24  -2  25   39.33    8.50
  24   2 -25   33.33    7.96
 -24  -2  25   33.73    8.03
 -24   2  25   36.37    9.04
 -23   2  24   63.15    9.15
 -23   2  24   59.61    8.60
 -23  -2  24   63.59    9.55
 -23  -2  24   74.71   10.13
  23   2 -24   67.34   10.13
 -23   2  24   87.00   12.14
  22   2 -23   24.75    6.35
 -22   2  23   32.39    7.07
 -22  -2  23   29.64    6.82
 -22   2  23   36.73    6.79
 -22  -2  23   32.67    7.48
 -22   2  23   30.61    6.67
 -22   2  23   24.85    7.41
  21   2 -22    8.62    4.74
 -21   2  22    1.17    4.41
 -21   2  22   -5.41    4.43
 -21  -2  22   -3.83    4.59
 -21  -2  22   -1.24    4.76
 -21   2  22    1.47    5.15
 -21   2  22   -1.17    4.30
  20   2 -21  271.39   19.17
 -20   2  21  256.09   18.60
 -20   2  21  243.95   18.05
 -20  -2  21  229.58   18.61
 -20  -2  21  271.80   19.37
 -20   2  21  253.29   18.71
 -20   2  21  293.66   20.93
 -19  -2  20  186.03   14.85
  19   2 -20  194.13   15.68
 -19   2  20  180.99   15.15
 -19   2  20  231.26   15.70
 -19  -2  20  197.80   16.07
 -19  -2  20  226.14   16.41
 -19   2  20  221.71   16.36
 -19   2  20  188.27   16.36
 -18  -2  19  109.74    9.98
  18   2 -19   70.23    8.96
 -18   2  19  113.81   10.26
 -18   2  19   85.13    9.08
 -18  -2  19  103.07   10.21
 -18  -2  19  116.61   10.76
 -18   2  19  104.96   10.30
 -18   2  19  106.08   11.19
  17   2 -18  189.25   13.27
 -17  -2  18  182.75   14.46
  17   2 -18  194.39   14.85
 -17   2  18  196.19   14.61
 -17   2  18  177.13   13.81
 -17  -2  18  200.97   15.08
 -17   2  18  212.89   15.85
 -17  -2  18  225.18   15.61
 -17   2  18  196.67   14.88
 -17   2  18  223.71   16.33
 -16   2  17   -0.89    3.36
 -16  -2  17    3.44    3.65
  16   2 -17    6.36    3.79
 -16   2  17    4.28    3.07
 -16  -2  17   -0.95    3.23
 -16   2  17    4.67    2.72
 -16  -2  17    6.31    3.97
 -16   2  17    4.01    3.78
 -16   2  17    7.41    4.08
  16   2 -17    0.61    2.20
  15   2 -16   76.33    6.69
 -15  -2  16   78.30    8.03
  15   2 -16   85.16    8.24
 -15   2  16   89.82    8.16
 -15   2  16   61.99    6.81
 -15  -2  16   65.10    7.67
 -15   2  16   67.99    7.92
 -15  -2  16   78.22    7.93
 -15   2  16   67.96    7.86
 -15   2  16   63.55    7.98
 -14  -2  15    2.38    3.19
 -14   2  15    1.58    2.97
  14  -2 -15    2.79    3.01
  14   2 -15    0.79    2.70
 -14   2  15    2.99    2.81
  14  -2 -15    3.58    2.71
 -14  -2  15   -0.82    2.79
 -14  -2  15   -3.90    3.13
 -14   2  15    3.44    3.59
  14  -2 -15   -0.59    2.64
 -14   2  15    2.71    3.16
 -14  -2  15   -1.22    2.80
 -14   2  15    1.57    2.23
  14   2 -15    3.71    1.99
 -13  -2  14  174.23   11.71
  13   2 -14  177.01   11.29
 -13   2  14  179.93   11.35
 -13  -2  14  174.34   12.63
 -13  -2  14  173.05   12.79
  13  -2 -14  161.99   12.42
  13   2 -14  193.51   12.99
  13   2 -14  158.87   12.25
  13  -2 -14  182.19   12.35
 -13   2  14  172.74   11.87
  13   2 -14  154.22   12.27
 -13  -2  14  183.02   12.73
 -13   2  14  180.66   12.42
 -13  -2  14  165.19   12.42
  13  -2 -14  164.67   11.57
 -13   2  14  181.96   13.08
 -13   2  14  180.32   13.34
 -13   2  14  161.87   12.38
 -12   2  13  137.51   11.02
 -12   2  13  154.66   11.32
 -12  -2  13  160.36   11.27
  12  -2 -13  125.03    9.70
  12  -2 -13  147.21    9.95
  12   2 -13  126.69    9.29
 -12  -2  13  134.15    9.82
 -12   2  13  147.53    9.65
  12   2 -13  143.22    9.65
 -12  -2  13  134.80   10.61
  12   2 -13  136.73   10.64
  12  -2 -13  155.96   11.03
  12  -2 -13  149.52   11.01
  12   2 -13  149.58   10.93
 -12  -2  13  131.30   10.63
 -12   2  13  149.84   10.66
  12   2 -13  149.18   10.20
  12   2 -13  141.51   10.58
 -12   2  13  140.78   10.12
  12  -2 -13  150.12   10.64
 -12   2  13  153.45   11.01
 -11   2  12  296.34   18.53
 -11  -2  12  306.28   18.26
  11  -2 -12  284.16   17.20
 -11   2  12  297.72   18.37
  11  -2 -12  284.88   17.17
 -11   2  12  311.33   17.01
  11   2 -12  293.32   16.78
 -11  -2  12  324.24   16.81
 -11  -2  12  273.06   17.05
  11   2 -12  322.18   17.20
 -11  -2  12  294.06   18.14
  11   2 -12  287.82   18.12
  11  -2 -12  292.14   18.06
  11  -2 -12  296.77   18.27
  11   2 -12  299.78   17.39
 -11   2  12  281.71   17.75
 -11  -2  12  287.73   18.03
  11   2 -12  281.81   18.11
  11  -2 -12  312.87   18.01
 -11   2  12  341.46   17.95
  11   2 -12  309.84   18.08
 -11   2  12  279.75   18.04
 -10   2  11  597.30   33.70
 -10  -2  11  602.16   33.47
 -10   2  11  613.10   33.57
  10  -2 -11  590.44   32.50
  10  -2 -11  635.94   32.70
  10   2 -11  621.49   32.13
 -10   2  11  658.81   32.42
 -10  -2  11  632.67   32.68
 -10  -2  11  650.44   32.02
 -10  -2  11  608.19   33.42
  10   2 -11  611.59   32.33
  10   2 -11  634.77   33.70
  10  -2 -11  612.12   33.43
  10  -2 -11  656.81   33.83
  10   2 -11  675.38   33.00
 -10   2  11  582.72   33.05
  10   2 -11  615.67   33.56
 -10  -2  11  684.93   33.86
  10   2 -11  626.29   33.39
  10  -2 -11  642.70   33.34
 -10   2  11  632.48   32.96
 -10   2  11  553.36   33.15
  -9   2  10  209.43   14.22
   9  -2 -10  210.39   13.42
   9  -2 -10  242.94   13.75
  -9   2  10  241.50   13.08
   9   2 -10  213.72   12.97
  -9  -2  10  234.67   13.61
  -9  -2  10  229.55   12.91
   9   2 -10  243.31   13.48
  -9  -2  10  230.97   14.28
   9   2 -10  237.02   14.55
   9  -2 -10  219.03   14.13
   9  -2 -10  250.90   14.79
   9   2 -10  248.32   13.90
  -9  -2  10  237.32   14.35
  -9   2  10  209.52   14.03
   9   2 -10  222.37   14.38
  -9   2  10  224.04   13.55
   9   2 -10  234.18   14.14
  -9   2  10  236.20   13.89
   9  -2 -10  239.27   14.22
  -9   2  10  208.09   14.11
  -8   2   9  878.02   45.79
   8  -2  -9  889.82   44.92
  -8   2   9  931.58   44.57
   8  -2  -9  881.47   44.98
   8   2  -9  896.66   44.46
  -8  -2   9  924.27   44.93
  -8  -2   9  832.97   45.39
   8   2  -9  897.18   44.76
   8  -2  -9  900.79   45.54
   8   2  -9  959.12   46.10
   8  -2  -9  890.21   45.85
   8   2  -9  837.72   45.61
   8   2  -9  938.05   45.23
  -8  -2   9  860.95   45.64
  -8   2   9  886.28   45.67
  -8   2   9  896.44   45.13
   8  -2  -9  876.80   45.46
  -8   2   9  911.58   45.31
   8   2  -9  887.14   45.54
  -8   2   9  870.00   45.70
  -7   2   8  148.38    9.89
   7  -2  -8  154.52    9.37
  -7   2   8  144.02    8.99
   7  -2  -8  154.19    9.48
  -7   2   8  148.72    9.05
  -7  -2   8  157.50    9.35
   7   2  -8  134.32    8.75
  -7  -2   8  142.12    9.65
   7   2  -8  148.15    9.22
  -7  -2   8  155.00    9.94
   7  -2  -8  160.29    9.93
   7   2  -8  146.52   10.05
   7  -2  -8  150.99   10.08
   7   2  -8  146.05    9.43
  -7  -2   8  140.75    9.92
  -7   2   8  152.50    9.94
   7   2  -8  145.39    9.63
  -7   2   8  146.37    9.45
   7  -2  -8  148.70    9.81
  -7   2   8  161.31    9.80
  -7   2   8  150.94   10.01
  -6  -2   7 1127.64   54.32
   6   2  -7 1068.32   54.00
  -6  -2   7 1030.18   54.78
   6   2  -7 1177.89   54.49
  -6  -2   7 1082.20   55.04
   6  -2  -7 1141.39   54.87
   6   2  -7 1051.29   55.12
   6  -2  -7 1109.94   55.06
  -6   2   7 1121.05   54.89
  -6   2   7 1085.95   54.73
   6   2  -7 1159.01   54.74
  -6  -2   7 1064.00   55.14
  -6   2   7 1119.07   55.16
  -6   2   7 1160.38   54.27
  -6   2   7 1108.87   54.32
   6  -2  -7 1088.25   54.37
   6  -2  -7 1098.87   54.51
  -6   2   7 1066.69   54.96
   6   2  -7 1084.48   53.36
  -6   2   7 1111.08   55.07
   5  -2  -6 1758.42   86.17
  -5   2   6 1720.20   86.58
   5  -2  -6 1752.39   86.12
  -5   2   6 1752.97   86.16
   5   2  -6 1820.99   86.20
  -5  -2   6 1797.37   86.86
   5   2  -6 1656.24   86.75
  -5   2   6 1747.12   86.90
   5   2  -6 1847.30   86.50
  -5  -2   6 1744.38   86.91
   5  -2  -6 1810.88   86.45
  -5   2   6 1826.55   86.70
   5   2  -6 1784.57   85.84
   5   2  -6 1831.80   85.23
  -5   2   6 1792.32   86.62
   5  -2  -6 1698.59   86.63
   4  -2  -5 8446.81  401.25
  -4  -2   5 8254.46  401.30
   4   2  -5 8514.14  400.98
   4   2  -5 8577.01  401.34
  -4  -2   5 8377.71  401.75
  -4  -2   5 8691.74  402.06
   4   2  -5 8174.81  401.94
  -4  -2   5 8122.88  402.13
   4  -2  -5 8546.99  401.41
  -4   2   5 8319.37  401.60
  -4   2   5 8683.35  401.89
  -3  -2   4  652.50   34.31
   3   2  -4  726.60   34.28
   3   2  -4  672.95   34.58
  -3  -2   4  716.05   34.77
  -3  -2   4  680.63   34.79
   3   2  -4  678.19   34.81
   3  -2  -4  679.84   34.50
   3  -2  -4  667.71   33.88
  -3   2   4  665.57   34.09
  -3  -2   4  687.93   33.98
   3  -2  -4  671.50   33.89
   3  -2  -4  671.81   33.92
   3   2  -4  668.76   35.21
  -2  -2   3  173.07   10.38
  -2  -2   3  172.83   10.57
   2   2  -3  167.11   10.39
  -2   2   3  182.04    9.88
   2  -2  -3  182.56    9.68
   2  -2  -3  169.75   10.23
  -2   2   3  154.92   10.00
  -2  -2   3  154.90    9.93
   2   2  -3  174.75    9.98
  -2  -2   3  180.42   10.91
   2   2  -3  161.28   10.69
   2  -2  -3  156.44    9.34
  -2   2   3  174.57    9.55
   2   2  -3  162.99    9.50
  -2  -2   3  178.13    9.78
   1   2  -2 1349.77   70.13
   1  -2  -2 1440.11   69.06
  -1   2   2 1414.98   70.02
  -1   2   2 1434.03   69.24
  -1  -2   2 1438.31   69.45
   1  -2  -2 1444.28   69.88
  -1   2   2 1420.34   69.84
  -1  -2   2 1429.35   70.18
   1  -2  -2 1436.03   68.95
  -1   2   2 1422.76   69.00
  -1  -2   2 1463.14   70.35
   1   2  -2 1428.99   69.20
   0  -2   1  476.80   24.46
   0   2  -1  489.53   24.60
   0  -2  -1  479.62   25.36
   0   2  -1  496.85   24.95
   0   2   1  512.61   25.60
   0  -2   1  502.35   24.95
   0  -2   1  490.52   25.70
   0   2  -1  507.13   25.88
   0   2   1  511.53   25.16
   0  -2   1  496.08   25.59
   0   2   1  448.81   24.59
   0   2  -1  479.21   25.66
   0  -2  -1  510.19   24.62
   0  -2  -1  490.22   24.97
   0  -2   1  474.57   24.12
   1   2   0  265.75   14.88
  -1  -2   0  258.37   15.27
   1   2   0  275.44   15.29
  -1  -2   0  294.59   15.29
   1   2   0  279.25   15.29
  -1   2   0  266.25   14.65
   1  -2   0  280.46   14.69
   1  -2   0  278.48   15.31
   1   2   0  266.72   14.66
  -1   2   0  254.00   15.34
  -1  -2   0  282.80   15.16
  -2   2   1  886.21   43.17
   2   2  -1  876.20   43.66
  -2  -2   1  883.71   43.60
   2   2  -1  903.04   43.76
  -2  -2   1  850.92   43.81
  -2   2   1  858.36   42.62
   2   2  -1  860.84   43.28
  -2  -2   1  846.58   43.29
   2  -2  -1  843.76   43.80
  -2   2   1  879.97   44.18
   2   2  -1  928.45   43.94
  -2  -2   1  878.42   43.84
   2   2  -1  838.16   43.49
  -2  -2   1  887.98   43.60
  -3  -2   2  766.07   38.53
   3  -2  -2  792.00   38.34
  -3  -2   2  720.72   38.74
   3   2  -2  741.73   38.47
  -3  -2   2  786.15   38.64
   3   2  -2  739.28   38.55
  -3  -2   2  756.73   38.34
  -3  -2   2  756.14   38.38
   3  -2  -2  719.63   38.94
   3   2  -2  773.73   38.70
  -3  -2   2  759.14   38.72
   3   2  -2  786.91   37.37
  -3  -2   2  776.20   37.42
  -3   2   2  765.41   37.27
  -4   2   3  163.58    8.51
   4  -2  -3  144.24    8.63
   4   2  -3  167.35    9.78
   4   2  -3  161.47    9.64
   4  -2  -3  156.63    8.35
   4   2  -3  149.03    9.80
  -4  -2   3  151.75    9.79
  -4   2   3  150.73    9.36
  -4  -2   3  156.57    9.64
  -4  -2   3  149.22    9.77
   4   2  -3  154.80    9.65
  -4   2   3  149.54    9.53
   4  -2  -3  145.37    9.28
  -4  -2   3  152.45    9.57
   4  -2  -3  150.85    9.79
  -4  -2   3  150.91    8.55
  -5  -2   4 1876.70   92.24
   5   2  -4 1925.10   92.20
   5   2  -4 1973.73   91.98
   5   2  -4 1929.95   92.17
  -5  -2   4 1837.38   92.52
   5  -2  -4 1892.06   91.22
  -5   2   4 1917.61   90.94
   5   2  -4 1838.98   92.45
  -5  -2   4 1921.29   92.43
   5   2  -4 1834.09   92.33
  -5  -2   4 1893.05   92.33
  -5   2   4 1894.55   91.93
  -5  -2   4 1870.30   92.46
   5  -2  -4 1991.21   92.49
   5  -2  -4 1812.55   91.77
  -5   2   4 1832.93   92.21
   6  -2  -5  341.23   18.54
  -6   2   5  372.26   19.11
   6  -2  -5  362.01   19.60
  -6   2   5  336.43   19.91
   6  -2  -5  358.95   19.46
  -6  -2   5  332.20   19.51
   6  -2  -5  342.08   17.87
   6   2  -5  361.46   18.99
   6   2  -5  363.54   19.37
  -6   2   5  370.61   18.90
  -6  -2   5  342.81   19.44
   6   2  -5  347.66   19.22
  -6  -2   5  346.62   19.80
  -6   2   5  347.04   18.13
   6  -2  -5  352.48   19.40
   6   2  -5  342.48   19.62
  -6   2   5  343.83   19.11
   6   2  -5  366.07   19.44
  -6  -2   5  370.04   19.68
   6   2  -5  340.98   19.81
  -6  -2   5  374.91   19.84
   6  -2  -5  377.38   19.20
  -6   2   5  329.71   19.37
   7  -2  -6   75.98    5.73
  -7   2   6   77.56    6.12
   7  -2  -6   83.67    6.64
  -7   2   6   82.70    7.16
   7   2  -6   79.59    5.94
   7  -2  -6   78.09    6.40
  -7  -2   6   96.09    6.98
  -7  -2   6   70.40    6.33
   7  -2  -6   83.05    5.29
  -7   2   6   90.78    6.15
   7   2  -6   87.17    6.47
  -7  -2   6   74.86    6.40
   7   2  -6   89.85    6.46
  -7  -2   6   87.71    6.99
  -7   2   6   76.19    5.40
   7  -2  -6   83.86    6.63
  -7   2   6   90.03    6.48
   7   2  -6   98.65    6.74
   7   2  -6   68.88    6.66
  -7  -2   6   81.27    6.61
   7   2  -6   92.79    7.16
  -7   2   6   82.62    6.70
   7  -2  -6   80.90    6.16
   8  -2  -7   62.25    5.25
  -8   2   7   77.49    5.81
   8   2  -7   67.81    5.74
  -8   2   7   64.65    6.36
   8   2  -7   62.32    5.23
   8  -2  -7   78.74    6.29
  -8  -2   7   55.47    5.84
  -8  -2   7   57.65    5.77
   8  -2  -7   76.56    6.20
  -8   2   7   63.07    4.33
   8  -2  -7   69.56    4.77
   8   2  -7   67.13    5.61
  -8  -2   7   67.78    6.01
  -8   2   7   66.71    5.48
  -8  -2   7   74.03    6.48
   8   2  -7   72.50    5.80
  -8   2   7   65.13    4.89
   8  -2  -7   70.95    6.13
   8   2  -7   66.39    5.62
  -8   2   7   66.99    5.69
   8   2  -7   65.71    6.32
  -8  -2   7   77.14    6.44
   8   2  -7   75.06    6.58
  -8   2   7   58.78    5.87
   8  -2  -7   66.79    5.61
  -9   2   8   52.36    5.88
  -9  -2   8   44.78    5.01
   9   2  -8   43.64    5.37
  -9  -2   8   49.00    5.32
   9  -2  -8   59.88    5.58
  -9   2   8   50.18    3.54
   9  -2  -8   48.52    4.03
  -9   2   8   47.14    4.70
  -9  -2   8   44.29    5.12
   9   2  -8   48.33    4.79
   9   2  -8   57.12    5.09
  -9  -2   8   49.33    5.42
  -9   2   8   45.09    4.11
   9   2  -8   41.17    5.29
   9  -2  -8   50.74    4.90
   9  -2  -8   45.76    5.14
  -9   2   8   47.91    4.94
   9   2  -8   50.66    4.98
  -9  -2   8   53.59    5.38
   9  -2  -8   46.33    4.51
  -9   2   8   57.66    5.06
   9   2  -8   60.89    5.34
  -9   2   8   44.20    5.19
 -10   2   9  169.19   12.30
  10  -2  -9  181.58   11.43
 -10  -2   9  164.75   11.44
 -10  -2   9  150.43   11.30
  10  -2  -9  161.90    9.87
 -10   2   9  168.78   10.73
 -10  -2   9  131.99   10.80
  10   2  -9  169.34   10.98
 -10  -2   9  161.00   10.94
  10   2  -9  169.16   10.89
 -10  -2   9  173.36   12.01
 -10   2   9  169.50   10.12
  10   2  -9  170.91   11.85
  10  -2  -9  168.47   11.14
 -10  -2   9  161.67   10.95
  10  -2  -9  175.11   11.58
 -10   2   9  176.85   11.28
 -10  -2   9  157.41   11.56
  10   2  -9  176.16   11.83
  10   2  -9  184.76   11.23
  10  -2  -9  168.00   10.63
  10   2  -9  180.42   11.43
 -10   2   9  171.20   10.89
 -10   2   9  149.61   11.34
 -11   2  10    7.87    3.23
  11  -2 -10    6.49    2.86
 -11  -2  10    4.50    2.65
  11   2 -10    3.22    2.84
  11  -2 -10    4.56    1.88
  11   2 -10    4.52    2.46
 -11  -2  10    1.49    2.48
 -11   2  10    8.22    2.24
  11  -2 -10    5.63    2.34
  11   2 -10    7.70    2.62
 -11   2  10    4.47    2.34
 -11   2  10    8.09    2.59
  11  -2 -10    1.85    2.54
 -11  -2  10    5.36    2.59
  11   2 -10    4.14    2.51
 -11   2  10    2.55    2.47
 -11   2  10   10.03    2.72
  11   2 -10    6.31    2.29
 -11  -2  10    7.76    2.85
 -11  -2  10    8.89    2.70
 -11  -2  10    7.70    2.65
  11  -2 -10    5.87    2.72
  11   2 -10    4.70    3.06
 -12  -2  11  341.99   19.55
 -12  -2  11  367.17   20.31
 -12   2  11  325.53   19.16
  12   2 -11  319.40   19.30
  12   2 -11  354.86   20.70
 -12  -2  11  300.11   19.17
  12  -2 -11  350.78   19.86
 -12   2  11  326.64   19.27
  12   2 -11  350.88   20.16
  12  -2 -11  321.53   19.10
  12  -2 -11  368.71   20.49
  12   2 -11  337.35   19.46
  12   2 -11  309.42   20.01
 -12   2  11  331.29   19.89
  12   2 -11  345.38   19.44
 -12  -2  11  349.13   21.00
  12  -2 -11  343.40   19.77
 -12  -2  11  335.01   20.44
 -12   2  11  341.21   20.39
 -12   2  11  305.14   20.91
  13   2 -12  115.72    8.78
 -13  -2  12  103.54    8.48
 -13  -2  12  103.33    8.98
 -13   2  12  112.94    8.58
 -13  -2  12  107.71    8.70
  13  -2 -12  111.14    9.15
  13   2 -12  125.34    9.49
  13  -2 -12  103.06    8.42
 -13   2  12  112.62    8.72
 -13   2  12  126.13    9.40
  13  -2 -12  124.55    9.73
 -13  -2  12  115.23    9.91
  13   2 -12   99.17    8.31
 -13   2  12  102.36    8.75
 -13  -2  12  137.30   10.33
  13  -2 -12  112.27    8.96
 -13   2  12  104.13    9.23
 -13   2  12   97.89    9.86
  14   2 -13   83.67    7.55
 -14  -2  13   91.41    8.23
 -14  -2  13   92.73    7.86
  14  -2 -13   77.90    8.02
  14   2 -13   93.13    8.31
  14  -2 -13   90.11    7.55
 -14   2  13   94.95    8.21
 -14  -2  13   74.33    8.38
 -14   2  13   81.11    7.83
 -14  -2  13   88.21    8.64
 -14   2  13   90.19    8.52
 -14   2  13   82.75    9.10
  15   2 -14   90.19    7.91
 -15  -2  14   96.30    8.11
  15  -2 -14   91.66    8.68
  15   2 -14   94.84    8.65
 -15   2  14   74.44    8.07
 -15  -2  14   77.45    8.66
 -15   2  14   89.90    8.34
 -15  -2  14   93.29    9.08
 -15   2  14   89.46    8.73
 -15   2  14  101.85   10.19
  16   2 -15    1.42    2.56
 -16  -2  15    2.79    3.16
  16   2 -15    0.88    3.31
 -16   2  15    0.85    2.90
 -16   2  15   -2.55    2.97
 -16  -2  15    1.06    3.89
 -16  -2  15   -0.95    3.50
 -16   2  15   -5.39    3.95
 -16   2  15    2.30    4.61
 -17   2  16  216.91   17.41
 -17  -2  16  224.57   16.59
  17   2 -16  219.28   16.01
 -17   2  16  232.35   16.06
 -17  -2  16  213.34   16.59
 -17   2  16  210.69   15.57
 -17   2  16  242.09   16.54
  17   2 -16  217.13   15.05
 -18   2  17   72.14    9.72
 -18  -2  17   66.39    8.52
  18   2 -17   75.73    8.66
 -18   2  17   61.67    7.81
 -18  -2  17   60.90    8.30
 -18   2  17   59.10    7.51
 -18   2  17   57.39    7.75
  18   2 -17   64.95    7.13
 -19   2  18  416.32   27.11
 -19  -2  18  427.93   25.88
  19   2 -18  387.42   24.79
 -19   2  18  383.46   24.74
 -19  -2  18  378.14   25.58
 -19   2  18  350.32   24.09
 -19   2  18  399.77   25.01
  19   2 -18  350.48   23.02
  20   2 -19  138.35   12.94
 -20   2  19  159.80   13.28
 -20  -2  19  146.59   13.82
 -20   2  19  136.14   12.72
 -20  -2  19  169.99   14.32
 -20   2  19  154.07   14.71
  20   2 -19  124.84   11.47
 -21   2  20   21.36    5.82
 -21   2  20   30.35    6.18
 -21  -2  20   36.38    7.51
 -21  -2  20   32.74    7.28
  21   2 -20   28.61    6.65
 -21  -2  20   48.77    8.41
 -21   2  20   31.26    7.77
 -22   2  21  238.16   18.93
 -22   2  21  233.96   18.53
 -22  -2  21  285.40   20.95
 -22  -2  21  248.03   19.59
  22   2 -21  222.81   18.53
 -22   2  21  261.47   21.22
 -22  -2  21  254.36   20.11
 -23   2  22   -1.35    5.07
 -23   2  22    2.62    4.34
 -23  -2  22   -4.63    6.19
 -23  -2  22    2.92    5.50
  23   2 -22   -3.99    5.54
 -23   2  22   10.47    6.42
 -23  -2  22    9.04    5.54
 -24   2  23  127.16   13.61
 -24   2  23  125.86   13.21
 -24  -2  23  111.49   13.61
 -24  -2  23  128.26   13.87
  24   2 -23  134.48   13.76
 -24   2  23  120.52   15.29
 -24  -2  23  112.58   13.88
 -25   2  24    4.54    6.48
 -25  -2  24   13.45    6.65
 -25   2  24   20.44    6.36
 -25  -2  24   21.09    7.40
  25   2 -24   16.18    6.83
 -25   2  24   17.25    8.46
 -25  -2  24   28.29    8.27
 -26   2  25   50.31    9.76
 -26  -2  25   36.75    9.49
 -26   2  25   55.22    9.81
 -26  -2  25   37.34    9.23
  26   2 -25   47.79    9.54
 -26  -2  25   55.81   10.26
 -26   2  25   68.06   11.92
 -27  -2  26    3.63    6.54
 -27   2  26   16.08    7.43
  27   2 -26   19.30    7.66
 -27   2  26   10.30    7.69
 -27  -3  28    3.34    7.08
  27   3 -28    1.65    6.22
 -27   3  28   -6.19    8.60
 -26   3  27    9.12    6.17
 -26   3  27   25.48    7.16
 -26  -3  27   28.79    8.76
  26   3 -27   18.97    7.24
 -26  -3  27   25.26    8.49
 -26   3  27   19.83    9.19
 -25   3  26    7.24    5.69
 -25   3  26   -1.35    4.96
 -25  -3  26   -6.10    6.12
  25   3 -26   -1.51    6.41
 -25   3  26    1.91    6.49
 -24   3  25   20.62    6.50
 -24   3  25   34.53    7.18
 -24  -3  25   61.11    9.67
  24   3 -25   30.24    7.71
 -24   3  25   20.02    7.72
  23   3 -24   48.00    8.89
 -23   3  24   56.19    8.64
 -23  -3  24   44.62    8.65
 -23   3  24   65.49    9.01
 -23  -3  24   63.65    9.94
 -23   3  24   45.46    9.06
 -23   3  24   51.98   10.15
  22   3 -23   90.14   10.93
 -22   3  23   87.65   10.11
 -22   3  23   70.18    9.20
 -22  -3  23   68.34    9.74
 -22  -3  23   82.86   10.63
 -22   3  23   75.26   10.51
 -22   3  23   80.89   11.39
  21   3 -22   84.50   10.22
 -21   3  22   92.52   10.21
 -21   3  22   95.90    9.90
 -21  -3  22   88.10   10.67
 -21  -3  22   86.19   10.65
 -21   3  22   70.74    9.75
 -21   3  22   92.07   12.06
  20   3 -21   24.70    5.94
 -20   3  21   26.60    5.90
 -20  -3  21   42.61    7.63
 -20   3  21   45.31    6.69
 -20  -3  21   30.75    6.55
 -20   3  21   36.15    7.52
 -20   3  21   26.59    7.08
  19   3 -20   61.37    8.11
 -19   3  20   58.79    7.87
 -19  -3  20   60.13    8.28
 -19   3  20   35.90    6.46
 -19  -3  20   54.79    8.28
 -19   3  20   74.77    9.17
 -19   3  20   47.42    8.68
 -18  -3  19  469.02   28.37
  18   3 -19  440.60   28.44
 -18   3  19  451.60   28.41
 -18  -3  19  431.27   28.80
 -18   3  19  488.31   28.17
 -18  -3  19  490.94   29.10
 -18   3  19  510.41   29.47
 -18   3  19  453.27   30.04
  17   3 -18  131.87   10.15
 -17  -3  18  149.16   12.04
  17   3 -18  135.63   11.88
 -17   3  18  143.71   11.71
 -17  -3  18  111.80   11.50
 -17  -3  18  136.11   11.93
 -17   3  18  112.83   11.42
 -17   3  18  146.93   13.54
  16   3 -17  257.96   16.45
 -16  -3  17  293.79   18.76
  16   3 -17  245.56   17.98
 -16   3  17  268.32   18.00
 -16  -3  17  256.10   18.60
 -16  -3  17  283.96   18.62
 -16   3  17  284.84   18.84
 -16   3  17  258.65   19.16
  15   3 -16    4.07    2.38
 -15  -3  16   -2.64    3.81
  15   3 -16    6.11    3.50
 -15  -3  16    0.88    3.40
 -15   3  16   -0.84    2.93
 -15  -3  16   -0.97    3.11
 -15  -3  16    4.41    3.54
 -15   3  16    0.93    3.57
 -15   3  16    1.07    3.42
 -14   3  15   74.15    8.64
 -14  -3  15   84.93    8.41
  14   3 -15   80.24    8.01
  14  -3 -15   82.73    8.29
 -14  -3  15   68.00    7.84
 -14   3  15   88.50    8.22
  14   3 -15   87.61    7.25
 -14  -3  15   81.00    8.39
 -14   3  15   87.34    8.71
  14   3 -15   80.76    6.91
 -13   3  14   44.34    6.20
  13  -3 -14   54.93    6.61
  13   3 -14   54.81    6.78
  13   3 -14   55.71    6.27
  13  -3 -14   64.80    6.74
 -13  -3  14   53.87    6.39
 -13   3  14   44.08    6.02
  13   3 -14   57.37    5.63
 -13  -3  14   66.18    7.03
 -13  -3  14   44.73    6.29
  13  -3 -14   59.52    6.07
 -13   3  14   65.76    7.35
  13   3 -14   59.87    5.46
 -13  -3  14   45.00    5.60
 -13   3  14   56.92    5.61
 -12   3  13  594.90   29.51
 -12  -3  13  552.27   29.95
  12   3 -13  537.41   29.09
  12   3 -13  590.65   29.65
 -12  -3  13  504.65   30.65
  12   3 -13  511.80   30.80
  12  -3 -13  525.82   30.36
  12   3 -13  543.94   30.51
 -12   3  13  558.24   30.03
  12  -3 -13  547.40   30.45
  12   3 -13  566.12   29.88
 -12  -3  13  556.73   30.89
 -12   3  13  579.82   30.77
 -12  -3  13  545.46   30.94
  12  -3 -13  539.50   29.58
 -12   3  13  532.88   31.37
 -12   3  13  497.29   30.64
  11   3 -12  105.53    7.28
 -11  -3  12   99.18    7.73
 -11  -3  12   88.21    8.17
  11   3 -12   83.51    7.12
  11   3 -12   86.18    8.47
  11  -3 -12   99.56    8.23
 -11   3  12  103.18    7.64
  11   3 -12   96.83    8.06
  11  -3 -12  100.17    8.27
 -11   3  12   99.37    7.86
  11   3 -12   98.20    7.72
 -11   3  12   82.21    7.80
 -11  -3  12   92.25    8.31
 -11   3  12   92.40    6.81
  11  -3 -12   91.72    7.63
 -11  -3  12   84.51    7.75
 -11   3  12   86.37    8.49
 -11   3  12   80.02    8.01
  10   3 -11  219.66   13.61
 -10  -3  11  219.79   14.12
  10   3 -11  244.15   14.12
 -10  -3  11  219.85   14.94
 -10  -3  11  229.75   14.98
  10   3 -11  242.33   15.50
  10  -3 -11  229.24   14.64
 -10   3  11  227.79   14.13
 -10   3  11  222.44   14.42
  10   3 -11  222.82   14.74
  10  -3 -11  234.80   14.95
 -10   3  11  238.85   15.03
 -10  -3  11  206.31   14.74
  10   3 -11  255.95   14.53
 -10   3  11  259.05   13.88
  10  -3 -11  232.70   14.24
 -10  -3  11  229.16   14.63
 -10   3  11  229.76   15.44
 -10   3  11  243.62   15.31
   9   3 -10   94.19    6.83
   9   3 -10   88.18    6.91
  -9  -3  10   94.58    7.86
  -9  -3  10   95.01    7.77
   9  -3 -10   91.96    7.60
   9   3 -10   89.31    8.07
  -9   3  10   83.74    7.27
   9  -3 -10   85.15    7.46
  -9   3  10   95.23    7.18
   9   3 -10   83.46    7.39
  -9   3  10   92.72    7.71
  -9  -3  10   84.98    7.69
   9   3 -10   88.38    7.18
  -9   3  10   94.67    6.59
  -9   3  10   94.07    6.76
   9  -3 -10   87.02    7.07
  -9  -3  10   99.41    7.71
  -9   3  10   80.58    7.66
   9   3 -10   87.01    5.91
  -9   3  10   79.85    7.59
   8   3  -9   41.24    4.07
   8   3  -9   35.89    4.21
   8  -3  -9   39.40    4.43
   8   3  -9   35.28    5.01
  -8  -3   9   31.29    4.40
  -8   3   9   46.34    4.63
  -8   3   9   41.74    4.70
   8  -3  -9   36.64    4.76
   8   3  -9   40.14    4.63
  -8   3   9   39.98    4.75
  -8   3   9   43.17    4.11
  -8   3   9   39.76    3.95
   8  -3  -9   49.50    4.69
  -8  -3   9   40.40    4.79
  -8  -3   9   40.93    4.68
  -8   3   9   37.06    4.93
   8   3  -9   38.06    3.32
   8  -3  -9   35.03    4.34
  -8   3   9   27.78    4.45
   7  -3  -8  737.94   37.49
   7  -3  -8  710.31   37.34
  -7  -3   8  698.82   37.71
  -7   3   8  742.59   37.13
   7   3  -8  697.67   37.02
   7   3  -8  727.63   36.25
   7   3  -8  763.03   37.58
   7   3  -8  707.14   38.41
  -7  -3   8  719.96   38.31
  -7  -3   8  699.95   38.49
  -7   3   8  754.39   38.52
  -7  -3   8  706.08   38.42
   7   3  -8  782.67   37.99
  -7   3   8  776.60   37.91
   7  -3  -8  731.74   37.66
  -7   3   8  711.69   38.14
   6  -3  -7  634.48   32.47
  -6  -3   7  621.11   32.73
  -6   3   7  650.21   32.36
   6   3  -7  635.58   32.17
   6   3  -7  638.04   33.54
  -6  -3   7  652.49   33.54
  -6   3   7  626.25   33.45
  -6  -3   7  606.56   33.46
  -6  -3   7  596.68   33.25
  -6  -3   7  606.42   33.23
   6   3  -7  634.97   32.53
  -6   3   7  625.78   32.79
  -6   3   7  592.03   32.90
   6  -3  -7  627.58   32.50
  -5   3   6  145.82   10.40
   5  -3  -6  162.35   10.25
  -5  -3   6  157.81   10.85
   5   3  -6  170.67   10.12
   5   3  -6  180.61   10.55
  -5  -3   6  171.64   11.15
   5   3  -6  149.83   10.89
  -5  -3   6  154.82   11.15
   5  -3  -6  178.52   10.52
  -5  -3   6  167.31   10.46
  -5   3   6  161.49   10.59
   5  -3  -6  151.15   10.36
   5   3  -6  155.91   11.57
  -4  -3   5   22.33    3.46
   4   3  -5   22.79    3.35
   4   3  -5   22.00    3.67
  -4  -3   5   19.40    3.66
   4  -3  -5   20.10    3.41
   4   3  -5   26.40    4.00
   4  -3  -5   25.53    3.43
  -4  -3   5   24.89    3.91
   4   3  -5   22.94    2.97
  -4  -3   5   23.49    3.48
   4  -3  -5   23.10    3.26
   4   3  -5   23.93    4.00
  -4   3   5   25.91    3.52
   3   3  -4  399.01   21.62
  -3  -3   4  379.02   21.76
  -3  -3   4  380.16   22.17
   3   3  -4  433.53   22.52
   3  -3  -4  415.25   21.85
  -3  -3   4  383.50   22.10
   3   3  -4  386.90   21.15
  -3  -3   4  412.76   21.55
  -3  -3   4  435.50   22.64
   3  -3  -4  364.83   20.90
  -3   3   4  419.80   21.46
   3   3  -4  390.10   22.62
   3  -3  -4  363.10   20.87
  -3   3   4  413.23   21.57
  -2   3   3    1.12    1.92
  -2   3   3    0.51    1.85
   2  -3  -3    1.89    2.05
  -2  -3   3    2.46    2.33
   2   3  -3    1.07    2.59
  -2  -3   3   -0.51    2.63
   2  -3  -3    0.43    2.54
   2   3  -3    1.85    1.38
  -2   3   3    2.13    2.22
   2   3  -3    2.55    1.83
   2  -3  -3   -0.63    1.83
   2   3  -3    1.16    2.43
  -2  -3   3    1.56    2.40
  -2   3   3    3.07    1.77
   2   3  -3    2.17    2.12
  -1  -3   2 3579.93  174.83
  -1   3   2 3625.09  174.45
   1   3  -2 3649.05  175.17
  -1  -3   2 3511.02  172.74
  -1   3   2 3630.70  174.30
   1   3  -2 3647.11  172.87
   1  -3  -2 3682.39  174.27
   1   3  -2 3515.04  172.44
   1   3  -2 3550.81  173.80
  -1   3   2 3729.23  173.75
  -1  -3   2 3752.36  175.04
  -1   3   2 3652.06  174.78
   1   3  -2 3667.13  174.08
   1  -3  -2 3733.49  174.59
   1  -3  -2 3628.10  173.47
  -1  -3   2 3584.51  174.03
   0   3  -1 5352.69  258.18
   0  -3   1 5427.95  258.30
   0   3   1 5341.39  259.44
   0  -3  -1 5427.26  259.76
   0   3  -1 5308.80  259.34
   0   3   1 5463.79  259.96
   0  -3   1 5477.47  259.27
   0  -3  -1 5399.39  258.86
   0   3  -1 5314.11  260.07
   0  -3   1 5601.69  259.93
   0   3   1 5516.49  259.74
   0   3  -1 5445.30  260.43
   0  -3  -1 5398.57  259.35
   0  -3   1 5436.91  260.12
   1   3   0  459.17   24.31
  -1  -3   0  461.48   23.81
   1   3   0  427.43   23.95
  -1   3   0  443.00   24.60
  -1   3   0  417.19   23.53
  -1  -3   0  434.41   24.03
   1  -3   0  445.82   23.54
   1   3   0  453.90   24.20
  -1   3   0  465.73   24.52
  -1  -3   0  459.04   23.44
   1   3   0  418.95   23.46
   1  -3   0  414.63   23.88
  -1  -3   0  434.46   24.05
  -2  -3   1  190.13   11.53
   2   3  -1  157.03   10.90
  -2  -3   1  163.71   10.79
   2   3  -1  174.46   10.86
   2   3  -1  159.97   10.92
   2  -3  -1  160.91    9.04
  -2   3   1  172.10   10.61
  -2  -3   1  151.91   10.69
   2   3  -1  176.27   11.03
   2   3  -1  167.74   10.67
  -2   3   1  154.90   11.00
   2  -3  -1  176.05   11.02
  -2  -3   1  160.63   10.92
   3   3  -2  997.99   46.99
  -3  -3   2  894.93   47.01
  -3   3   2  881.81   44.88
  -3  -3   2  869.49   46.36
   3   3  -2  900.56   46.43
   3   3  -2  897.16   46.76
  -3  -3   2  958.64   47.02
  -3   3   2  913.85   46.32
  -3  -3   2  964.52   46.76
   3  -3  -2  921.60   46.25
   3   3  -2  870.09   46.56
  -3  -3   2  971.18   46.98
  -3   3   2  924.19   47.37
   3  -3  -2  904.14   46.78
   4  -3  -3 2074.81  103.21
   4   3  -3 2096.00  100.71
   4   3  -3 1979.40  102.65
  -4  -3   3 2134.81  103.08
  -4  -3   3 2151.90  102.85
   4  -3  -3 2096.39  102.28
  -4  -3   3 2021.47  103.15
  -4   3   3 2142.09  101.18
   4   3  -3 2225.16  102.86
  -4  -3   3 1976.08  102.50
   4   3  -3 2035.12  102.84
  -4  -3   3 2112.83  103.05
  -4   3   3 2156.53  101.34
  -5   3   4  228.15   12.57
   5  -3  -4  212.36   14.25
   5  -3  -4  244.53   14.23
  -5  -3   4  215.92   14.02
   5   3  -4  223.40   14.05
  -5   3   4  223.19   11.76
   5   3  -4  230.30   13.87
   5   3  -4  237.18   13.87
  -5  -3   4  198.57   14.07
   5  -3  -4  236.59   11.85
  -5  -3   4  212.69   13.74
  -5   3   4  224.78   13.73
  -5  -3   4  229.29   14.02
   5  -3  -4  219.02   13.44
   5   3  -4  224.06   14.18
  -5  -3   4  223.44   14.03
   6  -3  -5 1478.94   70.10
  -6  -3   5 1368.82   67.83
   6   3  -5 1428.25   69.85
  -6  -3   5 1368.62   70.06
  -6   3   5 1412.83   67.36
  -6  -3   5 1455.97   70.85
   6   3  -5 1411.11   69.66
  -6  -3   5 1435.63   70.15
   6   3  -5 1293.65   70.05
  -6  -3   5 1396.63   69.96
  -6  -3   5 1406.91   70.01
  -6   3   5 1438.75   69.71
   6   3  -5 1379.80   69.68
  -6   3   5 1402.51   68.27
   6  -3  -5 1406.19   69.28
  -6   3   5 1329.56   69.88
  -7  -3   6  256.98   14.57
   7  -3  -6  298.85   16.79
  -7  -3   6  267.66   16.68
   7   3  -6  288.23   16.36
   7   3  -6  259.25   16.76
  -7  -3   6  288.54   16.77
  -7  -3   6  288.99   16.86
  -7  -3   6  269.80   16.61
  -7   3   6  259.41   16.10
   7  -3  -6  273.17   15.95
  -7   3   6  259.61   16.54
   7  -3  -6  278.77   15.53
  -7   3   6  286.81   15.07
   7   3  -6  286.08   15.89
   7   3  -6  267.19   16.23
   8   3  -7   37.21    4.41
   8   3  -7   47.21    4.33
   8   3  -7   29.67    4.99
  -8  -3   7   44.42    5.03
  -8   3   7   45.72    3.88
  -8   3   7   29.57    4.09
   8  -3  -7   34.21    4.09
  -8   3   7   38.32    4.43
   8   3  -7   38.96    4.88
  -8  -3   7   44.43    4.98
  -8  -3   7   35.53    4.95
   8   3  -7   48.56    4.84
  -8  -3   7   35.44    5.09
   8  -3  -7   42.10    4.95
  -8   3   7   36.94    4.88
   8  -3  -7   43.66    4.68
   8  -3  -7   40.16    4.90
  -9   3   8  211.00   12.17
  -9  -3   8  183.05   12.68
   9   3  -8  183.02   12.29
  -9  -3   8  161.79   12.89
   9   3  -8  230.94   12.85
  -9  -3   8  198.86   13.16
   9   3  -8  170.69   13.02
   9  -3  -8  185.75   11.94
  -9   3   8  191.25   12.24
  -9   3   8  185.49   12.47
   9   3  -8  198.42   12.65
  -9  -3   8  202.56   13.27
   9  -3  -8  196.59   12.60
  -9  -3   8  174.93   12.86
   9  -3  -8  191.10   12.67
   9   3  -8  190.22   11.87
   9  -3  -8  195.80   12.41
  -9   3   8  206.02   13.37
 -10   3   9   13.09    3.76
  10  -3  -9    8.75    3.23
  10  -3  -9   15.24    3.41
 -10  -3   9   10.76    3.50
 -10  -3   9   13.60    3.41
  10   3  -9    9.64    3.36
  10  -3  -9   14.29    2.45
 -10   3   9    7.82    1.92
  10   3  -9   12.86    3.00
 -10   3   9   13.64    2.93
  10   3  -9   12.67    2.47
  10   3  -9   16.61    3.40
 -10  -3   9    7.59    3.22
 -10  -3   9   12.65    3.63
  10   3  -9   11.61    3.82
  10  -3  -9   16.22    3.51
 -10   3   9   12.29    3.07
  10  -3  -9   13.65    3.01
 -10  -3   9   11.34    3.35
  10   3  -9   10.47    2.95
 -10   3   9   18.26    3.42
  10  -3  -9    5.89    2.84
  10   3  -9   20.54    3.41
 -10   3   9    6.97    2.91
 -11   3  10  624.49   37.29
 -11  -3  10  632.73   36.29
 -11  -3  10  672.19   36.54
  11  -3 -10  707.03   36.00
 -11  -3  10  670.69   37.22
  11   3 -10  699.93   35.66
  11   3 -10  670.38   36.87
  11  -3 -10  692.75   35.69
  11  -3 -10  642.02   36.30
 -11   3  10  700.15   36.12
 -11  -3  10  648.57   36.53
  11   3 -10  635.79   36.49
  11   3 -10  693.17   35.70
 -11   3  10  678.12   35.15
  11   3 -10  665.05   35.62
 -11  -3  10  697.40   36.38
  11   3 -10  655.59   35.90
  11  -3 -10  644.50   35.24
 -11   3  10  687.94   35.43
 -11   3  10  663.28   36.78
 -12   3  11  158.10   12.74
  12  -3 -11  161.68   11.42
 -12  -3  11  153.27   11.77
 -12  -3  11  153.00   11.83
 -12  -3  11  155.84   12.49
  12   3 -11  156.84   10.93
  12   3 -11  153.26   12.15
  12  -3 -11  153.59   11.19
  12  -3 -11  166.35   12.15
  12   3 -11  169.41   11.34
 -12   3  11  162.25   11.48
 -12  -3  11  157.88   11.92
  12   3 -11  148.49   12.03
 -12   3  11  145.81   11.92
  12  -3 -11  160.38   10.98
  12   3 -11  174.66   11.83
 -12   3  11  165.53   11.12
  12   3 -11  152.89   11.05
 -12  -3  11  147.62   11.49
 -12   3  11  163.71   10.89
 -13  -3  12  315.30   19.70
  13   3 -12  318.14   19.10
 -13  -3  12  324.30   19.23
  13  -3 -12  330.24   19.48
  13   3 -12  322.71   19.74
 -13   3  12  329.53   19.04
 -13   3  12  335.51   19.81
 -13  -3  12  330.69   20.43
 -13  -3  12  284.89   20.33
 -13  -3  12  289.13   19.66
 -13   3  12  333.90   20.57
 -13   3  12  284.30   20.73
  14   3 -13  261.33   16.55
 -14  -3  13  288.79   17.62
 -14  -3  13  254.67   16.50
  14   3 -13  243.13   16.99
 -14   3  13  252.07   16.95
 -14  -3  13  294.31   18.36
 -14  -3  13  253.28   18.27
 -14  -3  13  277.40   17.81
 -14   3  13  255.11   17.95
 -14   3  13  250.62   18.63
  15   3 -14   69.23    6.97
 -15  -3  14   70.94    7.22
  15   3 -14   75.40    7.73
 -15   3  14   69.38    7.41
 -15  -3  14   60.05    8.17
 -15  -3  14   72.73    8.16
 -15   3  14   78.40    8.48
 -15   3  14   55.99    8.28
 -16   3  15  171.90   14.69
 -16  -3  15  183.66   13.95
  16   3 -15  162.07   12.98
 -16   3  15  163.55   12.78
 -16  -3  15  193.18   14.79
 -16   3  15  142.41   12.21
 -16   3  15  165.86   13.65
  16   3 -15  165.78   12.20
 -17   3  16   57.03    9.01
 -17  -3  16   56.91    7.84
  17   3 -16   56.06    7.51
 -17   3  16   69.28    8.05
 -17  -3  16   59.92    8.55
 -17   3  16   61.50    7.33
 -17   3  16   51.28    7.73
  17   3 -16   55.40    6.68
 -18   3  17  125.28   12.87
 -18  -3  17  113.33   11.50
  18   3 -17  117.87   11.19
 -18   3  17  112.65   10.88
 -18   3  17  122.32   10.92
 -18  -3  17  112.11   11.87
 -18   3  17  125.91   11.80
  18   3 -17  122.66   10.19
 -19   3  18   89.44   11.61
 -19  -3  18  105.08   11.20
  19   3 -18  107.02   10.73
 -19   3  18   95.67   10.09
 -19   3  18   87.26    9.73
 -19  -3  18  103.27   11.66
 -19   3  18   84.97   10.47
  19   3 -18  115.45    9.79
 -20   3  19  119.61   13.64
 -20  -3  19  107.53   11.85
  20   3 -19  117.94   11.58
 -20   3  19  108.32   11.24
 -20  -3  19  145.30   13.76
 -20   3  19  119.15   11.40
 -20   3  19  132.36   12.66
  20   3 -19  109.19   10.28
 -21   3  20   14.05    5.25
 -21  -3  20    5.96    5.10
 -21   3  20    6.99    4.60
 -21  -3  20   10.45    5.86
  21   3 -20   14.46    5.40
 -21   3  20    8.32    5.36
 -22   3  21    9.94    4.91
 -22  -3  21   10.93    6.03
 -22   3  21    4.92    4.55
 -22  -3  21   16.52    6.17
  22   3 -21   13.93    5.68
 -22   3  21    8.74    6.89
 -23   3  22   55.07    8.82
 -23  -3  22   53.66    9.51
 -23   3  22   57.09    8.68
 -23  -3  22   55.19    9.48
  23   3 -22   62.48    9.12
 -23   3  22   47.77   10.75
 -24   3  23   27.77    7.35
 -24   3  23   28.74    7.08
 -24  -3  23   25.44    8.06
 -24  -3  23   30.51    8.51
  24   3 -23   26.53    6.96
 -24   3  23   36.46    9.72
 -24  -3  23   33.21    8.25
 -25   3  24   51.20    9.13
 -25  -3  24   63.50   10.76
 -25   3  24   54.70    9.36
 -25  -3  24   65.85   11.13
  25   3 -24   70.21   10.47
 -25  -3  24   52.97   10.49
 -25   3  24   52.14   11.26
 -26   3  25   -4.66    5.85
 -26  -3  25   -3.65    6.04
 -26   3  25   -6.05    6.65
  26   3 -25   -9.18    6.73
 -26  -3  25   -1.73    6.53
 -26   3  25    8.33    7.84
 -26  -3  25    1.68    7.63
  27   3 -26    3.20    5.74
 -27  -3  26    7.55    6.60
 -27   4  28   11.84    6.20
 -26   4  27   -1.41    5.33
 -26   4  27    4.52    6.17
  26   4 -27    1.58    5.53
 -26  -4  27    9.62    7.28
 -25   4  26   92.06   11.38
 -25   4  26   75.02   10.92
  25   4 -26   85.05   11.67
 -25  -4  26  106.02   13.08
 -24   4  25   10.32    5.70
 -24   4  25    2.74    5.86
  24   4 -25   26.15    7.21
 -24  -4  25   13.23    5.93
  23   4 -24    1.39    5.35
 -23   4  24    3.92    5.03
 -23   4  24   -2.46    4.74
 -23   4  24    4.47    5.48
 -23  -4  24    8.44    5.53
  22   4 -23    6.66    5.14
 -22   4  23   13.75    5.41
 -22   4  23    5.85    4.81
 -22  -4  23    5.98    5.89
 -22  -4  23    4.03    5.18
 -22   4  23   10.05    6.22
 -22   4  23   13.86    7.24
  21   4 -22    3.80    4.44
 -21   4  22    7.16    4.50
 -21  -4  22    4.30    5.65
 -21   4  22    7.78    4.29
 -21  -4  22    5.11    5.34
 -21   4  22   11.02    6.06
 -21   4  22   11.54    6.88
  20   4 -21    4.85    4.46
 -20   4  21    7.98    4.48
 -20  -4  21    1.37    4.67
 -20   4  21   -2.10    3.58
 -20  -4  21   -1.21    4.57
 -20   4  21   -2.64    5.18
 -20   4  21   10.95    5.61
  19   4 -20  177.41   14.56
 -19   4  20  167.25   13.89
 -19  -4  20  146.44   14.31
 -19  -4  20  176.33   14.59
 -19   4  20  175.39   14.99
 -19   4  20  150.94   15.29
  18   4 -19  127.52   11.85
 -18   4  19  126.05   11.49
 -18  -4  19  138.09   12.93
 -18  -4  19  118.02   11.85
 -18   4  19  126.41   12.38
 -18   4  19  132.57   13.30
 -17  -4  18  130.48   12.05
  17   4 -18  137.01   12.14
 -17  -4  18  145.51   12.59
 -17   4  18  154.68   12.44
 -17  -4  18  114.59   12.07
 -17  -4  18  158.79   13.01
 -17   4  18  135.49   12.90
 -17   4  18  153.49   13.92
 -16   4  17 1205.08   64.54
 -16  -4  17 1245.60   63.32
  16   4 -17 1167.85   62.75
 -16  -4  17 1289.11   63.54
 -16   4  17 1198.70   62.63
 -16  -4  17 1113.67   63.33
 -16   4  17 1145.42   63.38
  16   4 -17 1162.72   60.56
 -15   4  16  524.21   32.24
 -15  -4  16  567.50   31.58
  15   4 -16  494.15   30.61
 -15   4  16  553.18   31.07
 -15  -4  16  575.64   31.70
 -15  -4  16  467.58   31.00
 -15   4  16  506.72   31.38
  15   4 -16  544.60   29.17
  14   4 -15  128.44   10.96
 -14  -4  15  140.27   11.63
 -14   4  15  140.23   11.26
 -14   4  15  108.28   10.89
 -14  -4  15  144.77   11.55
  14   4 -15  138.46    9.92
 -14   4  15  137.24   12.23
  13   4 -14  196.68   14.47
  13  -4 -14  193.79   14.28
 -13  -4  14  200.74   14.79
 -13   4  14  208.66   14.60
  13   4 -14  214.03   13.30
  13   4 -14  214.30   13.52
 -13   4  14  192.83   15.13
  13  -4 -14  215.29   13.90
  12   4 -13   71.24    6.40
  12   4 -13   68.37    6.39
 -12  -4  13   76.46    7.65
  12   4 -13   70.36    8.07
  12  -4 -13   66.64    7.12
  12   4 -13   78.51    7.67
 -12   4  13   75.55    6.77
  12  -4 -13   70.87    7.50
 -12   4  13   77.08    7.65
 -12  -4  13   62.52    7.29
  12  -4 -13   77.41    7.06
 -12   4  13   76.52    8.16
  11   4 -12  644.90   33.20
 -11  -4  12  590.48   35.27
  11  -4 -12  647.98   34.79
 -11   4  12  695.71   34.37
  11   4 -12  645.61   34.35
  11   4 -12  692.53   34.93
  11  -4 -12  665.74   35.42
 -11  -4  12  668.89   36.24
  11   4 -12  607.44   36.16
 -11  -4  12  616.99   36.32
  11   4 -12  647.16   34.99
 -11  -4  12  684.53   36.42
 -11   4  12  630.13   35.84
 -11   4  12  658.82   34.89
  11   4 -12  656.48   35.68
 -11   4  12  703.80   35.58
 -11   4  12  626.53   36.22
  10  -4 -11  820.56   42.30
  10   4 -11  821.45   40.69
 -10  -4  11  800.11   42.93
  10  -4 -11  842.54   42.25
 -10   4  11  885.26   41.85
 -10   4  11  821.93   41.31
  10   4 -11  767.98   41.63
  10   4 -11  796.98   42.09
 -10  -4  11  795.04   43.86
 -10  -4  11  766.34   43.12
  10   4 -11  770.26   43.50
  10  -4 -11  828.02   42.54
 -10  -4  11  769.43   43.62
 -10  -4  11  814.61   43.69
 -10   4  11  779.82   43.16
  10   4 -11  866.66   42.67
 -10   4  11  804.68   42.22
 -10   4  11  823.44   42.70
 -10   4  11  749.92   43.37
   9  -4 -10   49.50    5.32
   9  -4 -10   49.49    5.30
  -9  -4  10   40.76    5.37
  -9  -4  10   44.80    5.74
  -9   4  10   44.17    4.37
   9   4 -10   39.75    4.42
   9   4 -10   46.72    3.99
   9   4 -10   33.80    4.53
  -9  -4  10   43.98    5.61
   9  -4 -10   42.50    5.20
   9   4 -10   39.23    5.63
  -9  -4  10   47.54    5.65
  -9  -4  10   30.09    5.22
   9   4 -10   50.38    5.54
  -9   4  10   30.17    4.91
  -9   4  10   37.44    4.69
  -9   4  10   35.43    5.33
   8  -4  -9   41.75    4.97
  -8  -4   9   48.77    5.89
  -8  -4   9   37.70    5.07
   8   4  -9   30.26    3.50
   8   4  -9   39.85    4.51
   8   4  -9   48.86    5.05
  -8  -4   9   40.96    5.44
   8  -4  -9   33.50    4.66
  -8  -4   9   34.89    5.18
   8   4  -9   39.26    5.62
  -8  -4   9   38.81    5.49
  -8   4   9   52.41    5.89
  -8   4   9   32.69    3.98
  -8   4   9   46.65    4.97
  -8   4   9   36.13    5.04
   7  -4  -8  202.65   12.82
  -7  -4   8  189.12   13.00
   7  -4  -8  203.95   13.32
   7   4  -8  210.93   14.97
   7   4  -8  205.93   12.64
   7   4  -8  187.27   12.59
  -7  -4   8  189.66   13.59
  -7  -4   8  202.65   13.89
   7   4  -8  173.08   13.39
  -7   4   8  190.67   13.63
  -7  -4   8  205.86   14.07
  -7   4   8  213.24   12.56
  -7   4   8  198.38   13.02
  -7   4   8  207.89   13.71
   7  -4  -8  216.67   12.89
  -6   4   7   -0.62    2.47
  -6  -4   7    1.40    2.10
   6   4  -7    0.53    2.40
   6   4  -7   -0.68    3.43
   6  -4  -7   -0.93    2.25
  -6  -4   7    2.13    2.67
  -6  -4   7    2.14    2.93
   6  -4  -7    1.51    2.55
  -6  -4   7    2.33    2.60
   6   4  -7   -0.87    2.78
   6  -4  -7    1.12    2.20
  -6   4   7    0.59    2.31
  -5  -4   6   -0.70    2.46
   5  -4  -6   -1.34    2.06
   5   4  -6   -0.72    2.15
  -5  -4   6   -1.40    2.80
   5  -4  -6   -1.70    2.54
  -5  -4   6   -0.68    2.12
   5   4  -6    1.13    2.28
  -5  -4   6    1.69    2.79
   5   4  -6    1.00    2.17
   5   4  -6   -2.46    2.94
   5  -4  -6    1.01    2.16
  -5   4   6    0.58    2.38
  -4  -4   5  635.13   33.78
   4   4  -5  647.21   33.88
  -4  -4   5  607.08   33.56
   4  -4  -5  628.60   32.91
  -4  -4   5  602.56   33.31
   4   4  -5  634.05   32.98
   4   4  -5  606.17   32.41
  -4  -4   5  604.06   32.74
   4  -4  -5  606.52   32.21
   4   4  -5  580.87   33.95
   4  -4  -5  624.98   32.15
  -4   4   5  589.76   32.77
  -3  -4   4    9.62    3.17
   3   4  -4   15.47    3.83
  -3  -4   4    8.68    3.72
   3  -4  -4    8.20    3.06
   3   4  -4   17.17    3.42
   3   4  -4   17.61    3.26
  -3   4   4    9.08    2.62
   3   4  -4    6.89    2.74
  -3  -4   4   11.26    3.45
   3  -4  -4   17.55    2.98
  -3  -4   4   12.86    3.16
   3  -4  -4   16.08    3.27
  -3   4   4   12.98    3.47
  -2  -4   3  162.03    9.59
   2   4  -3  171.85   12.32
  -2   4   3  177.15   11.45
   2   4  -3  162.66   10.13
   2  -4  -3  168.85   11.41
  -2  -4   3  165.66   12.02
   2   4  -3  183.02   11.89
   2   4  -3  175.25   11.28
   2  -4  -3  160.20   10.76
  -2  -4   3  162.13   11.87
  -2   4   3  181.47   11.27
  -2  -4   3  177.16   11.61
  -2   4   3  160.76   11.88
   2  -4  -3  177.14   10.89
  -1   4   2    3.22    2.25
   1  -4  -2    4.26    2.81
   1   4  -2    3.28    1.85
  -1  -4   2    4.07    1.30
   1   4  -2    4.02    2.53
  -1   4   2    3.89    2.28
  -1  -4   2    3.25    2.91
   1  -4  -2    1.89    2.21
  -1  -4   2    8.07    3.09
   1  -4  -2    2.48    2.30
   1   4  -2    3.83    2.25
  -1   4   2    9.20    2.94
   1  -4  -2    2.98    2.71
  -1   4   2    5.67    2.82
  -1  -4   2    1.32    3.13
   0  -4   1  812.85   42.92
   0  -4  -1  798.38   42.13
   0  -4   1  794.19   40.91
   0   4   1  813.44   42.10
   0   4  -1  814.69   40.37
   0   4  -1  816.73   43.39
   0   4   1  869.12   42.88
   0   4  -1  795.61   42.86
   0   4   1  816.73   41.84
   0  -4  -1  796.19   41.59
   0  -4   1  787.62   41.95
   0   4  -1  825.19   42.25
   0   4   1  811.24   42.73
   0  -4  -1  820.85   42.48
  -1   4   0    6.68    3.24
  -1  -4   0   10.68    3.26
  -1   4   0   14.40    2.32
  -1  -4   0   11.33    1.56
  -1   4   0   11.16    1.58
   1  -4   0    6.05    2.47
   1   4   0   12.20    3.08
   1   4   0    7.72    3.18
   1   4   0    7.80    2.72
  -1   4   0    7.96    3.00
   1  -4   0   12.99    3.42
  -1  -4   0   11.52    2.85
  -1   4   0    8.98    2.75
   1  -4   0    5.78    2.87
  -1  -4   0    7.22    2.90
   1   4   0   11.00    2.98
  -2  -4   1  147.71   10.49
   2   4  -1  158.82   10.64
   2  -4  -1  130.44    9.68
  -2   4   1  146.81   10.11
  -2   4   1  148.04   11.05
   2  -4  -1  130.66    7.75
   2   4  -1  141.62   10.44
   2  -4  -1  140.86    9.06
   2   4  -1  119.29    9.65
   2  -4  -1  149.89   10.27
  -2   4   1  131.80   10.44
   2   4  -1  130.19   10.20
  -2  -4   1  129.15    9.87
  -2  -4   1  140.65   10.52
   2   4  -1  149.40   10.63
  -3  -4   2   35.92    4.75
  -3  -4   2   38.22    4.82
   3   4  -2   31.03    4.50
   3   4  -2   31.99    4.67
  -3  -4   2   37.59    5.16
   3   4  -2   37.31    4.85
  -3   4   2   38.04    4.54
   3   4  -2   28.83    4.37
   3  -4  -2   31.12    4.64
  -3   4   2   30.03    4.77
   3   4  -2   40.01    5.03
  -3  -4   2   33.05    4.92
   4   4  -3  255.58   15.80
  -4  -4   3  216.12   15.84
  -4   4   3  245.86   13.59
  -4  -4   3  232.84   15.53
   4   4  -3  259.66   15.82
   4   4  -3  260.23   13.53
   4   4  -3  265.83   15.99
   4  -4  -3  255.67   15.29
  -4  -4   3  256.96   15.86
  -4   4   3  244.11   15.54
   4   4  -3  233.90   15.75
  -4  -4   3  247.86   15.95
   4   4  -3  231.25   15.66
  -4   4   3  275.45   16.78
   4  -4  -3  237.85   15.65
   5  -4  -4  774.85   41.35
   5   4  -4  777.19   38.28
   5   4  -4  778.26   41.16
  -5  -4   4  785.04   41.37
   5  -4  -4  809.99   40.46
  -5  -4   4  808.96   41.22
  -5  -4   4  746.33   41.65
  -5   4   4  740.85   38.76
   5   4  -4  796.98   41.18
  -5  -4   4  765.81   41.04
   5   4  -4  738.49   41.16
  -5  -4   4  777.04   41.30
  -5   4   4  807.07   39.59
  -6   4   5  376.22   19.81
   6  -4  -5  352.97   21.68
   6   4  -5  333.64   20.96
  -6  -4   5  341.13   21.49
  -6   4   5  372.31   18.90
   6   4  -5  380.84   21.34
  -6  -4   5  325.40   21.70
   6   4  -5  369.54   21.13
   6  -4  -5  365.32   18.33
  -6  -4   5  373.62   21.55
  -6  -4   5  345.18   21.27
  -6  -4   5  357.59   21.46
   6  -4  -5  372.88   20.77
  -6  -4   5  395.19   21.89
   6   4  -5  343.70   21.55
   7  -4  -6  371.84   22.68
   7  -4  -6  357.09   21.98
   7   4  -6  365.42   22.00
  -7  -4   6  379.24   22.59
  -7   4   6  387.46   19.48
   7   4  -6  355.43   21.80
  -7  -4   6  391.47   23.26
   7   4  -6  425.91   22.31
   7   4  -6  353.38   22.51
  -7  -4   6  403.78   22.67
  -7  -4   6  376.58   22.38
  -7   4   6  378.92   22.08
  -7  -4   6  368.17   22.29
  -7   4   6  382.37   20.51
   7  -4  -6  375.10   21.49
   8  -4  -7 1067.88   58.22
   8  -4  -7 1163.12   57.59
  -8  -4   7 1095.91   57.91
  -8   4   7 1149.05   54.54
   8   4  -7 1048.78   57.13
   8   4  -7 1168.30   56.84
   8   4  -7 1142.58   57.30
  -8  -4   7 1105.59   58.74
  -8  -4   7 1154.66   58.04
   8   4  -7 1052.56   57.93
  -8  -4   7 1079.56   57.80
  -8  -4   7 1150.33   57.99
  -8   4   7 1163.76   57.58
  -8   4   7 1099.03   55.63
   8  -4  -7 1184.12   56.96
  -8   4   7 1020.44   57.62
   9   4  -8  368.17   21.37
   9   4  -8  342.74   20.40
  -9  -4   8  352.69   22.66
   9   4  -8  407.66   21.57
  -9  -4   8  371.08   22.03
   9   4  -8  346.61   22.14
  -9  -4   8  353.86   21.92
  -9  -4   8  358.02   21.88
  -9   4   8  350.83   21.28
  -9  -4   8  353.35   18.96
   9  -4  -8  367.91   21.42
   9  -4  -8  371.03   21.33
  -9  -4   8  347.63   21.79
  -9   4   8  371.98   19.88
  -9   4   8  341.13   21.92
   9  -4  -8  402.57   21.21
  10   4  -9 1547.92   76.86
  10   4  -9 1484.50   77.60
  10   4  -9 1551.87   77.59
  10   4  -9 1507.23   78.95
 -10  -4   9 1559.10   78.72
 -10  -4   9 1524.28   78.66
 -10   4   9 1490.84   77.81
  10   4  -9 1698.94   78.24
 -10  -4   9 1463.90   78.25
  10  -4  -9 1625.42   78.13
 -10  -4   9 1480.18   78.41
  10  -4  -9 1628.36   78.02
 -10   4   9 1589.57   77.52
 -10   4   9 1542.77   76.17
  10  -4  -9 1542.12   77.39
 -10   4   9 1525.21   78.84
 -11   4  10  192.90   12.33
  11   4 -10  200.17   13.16
  11   4 -10  182.55   12.66
  11   4 -10  176.08   13.84
 -11  -4  10  170.97   13.41
 -11  -4  10  184.33   13.84
 -11   4  10  172.73   12.46
  11  -4 -10  167.41   12.29
 -11  -4  10  194.20   13.76
  11   4 -10  212.34   13.33
 -11   4  10  192.18   13.21
 -11  -4  10  218.13   14.34
  11  -4 -10  175.43   12.82
  11  -4 -10  193.70   13.18
  11   4 -10  197.67   12.25
  11  -4 -10  199.10   12.88
 -11   4  10  178.32   13.85
 -12   4  11  164.41   11.32
  12   4 -11  135.44   11.38
 -12   4  11  167.43   11.95
 -12  -4  11  180.13   12.78
  12   4 -11  172.10   11.64
 -12  -4  11  129.90   11.79
  12  -4 -11  177.36   11.94
  12   4 -11  134.63   10.28
 -12   4  11  160.56   12.82
  12  -4 -11  171.84   11.71
 -13  -4  12  214.20   14.49
 -13   4  12  184.44   13.41
 -13  -4  12  177.82   13.84
  13   4 -12  190.44   13.13
 -13   4  12  182.46   14.47
  13   4 -12  179.13   13.41
 -14  -4  13   14.52    4.47
 -14   4  13   18.82    4.04
 -14  -4  13   10.23    4.33
  14   4 -13   14.43    3.96
 -14  -4  13   13.51    4.73
 -14   4  13    8.20    4.08
  14   4 -13   10.81    3.62
 -15  -4  14  448.47   27.79
 -15  -4  14  479.82   28.36
 -15   4  14  461.49   27.43
  15   4 -14  515.11   28.13
 -15  -4  14  414.47   28.52
 -15   4  14  467.90   28.97
  15   4 -14  453.37   26.63
 -16  -4  15   -4.02    3.96
 -16   4  15   -2.72    3.26
 -16  -4  15   -6.24    4.42
  16   4 -15    9.48    4.24
 -16  -4  15   -2.51    4.51
 -16   4  15   -2.27    4.38
  16   4 -15   -3.08    3.10
 -17  -4  16  582.40   34.59
 -17   4  16  597.19   34.01
  17   4 -16  571.17   34.04
 -17  -4  16  654.74   36.76
 -17   4  16  568.14   35.07
  17   4 -16  561.13   32.72
 -18  -4  17  393.99   26.61
 -18   4  17  429.30   26.28
  18   4 -17  459.84   27.14
 -18  -4  17  412.43   28.05
 -18   4  17  413.87   27.49
  18   4 -17  409.96   25.12
 -19  -4  18   51.33    7.80
 -19   4  18   29.78    6.28
  19   4 -18   50.48    7.57
 -19   4  18   28.57    5.89
 -19  -4  18   40.74    8.19
 -19   4  18   27.44    7.01
  19   4 -18   38.00    6.09
  20   4 -19  585.62   33.92
 -20   4  19  500.98   32.56
 -20  -4  19  579.50   35.79
 -20   4  19  535.98   33.07
 -20  -4  19  594.76   34.55
 -20   4  19  527.43   34.39
  21   4 -20   11.14    5.27
 -21  -4  20    4.76    5.10
 -21   4  20   10.64    4.66
 -21   4  20   11.78    5.36
 -21  -4  20   -3.97    5.54
 -21   4  20   12.76    6.55
 -22   4  21    3.71    4.44
 -22  -4  21    4.18    5.13
  22   4 -21    1.29    4.53
 -22   4  21    8.70    4.99
 -22  -4  21    1.65    5.77
 -23   4  22    6.53    5.13
 -23  -4  22   -1.46    5.75
  23   4 -22   10.80    6.13
 -23   4  22    2.61    4.45
 -23  -4  22    1.71    6.59
 -24   4  23   46.82    8.96
 -24  -4  23   36.74    8.96
  24   4 -23   42.31    8.74
 -24   4  23   39.76    8.22
 -24  -4  23   28.35    8.61
 -25   4  24   72.09   10.41
 -25   4  24   90.41   11.46
 -25  -4  24   73.77   11.71
  25   4 -24   88.35   11.36
 -26   4  25   40.91    8.84
 -26   4  25   37.58    8.52
 -26  -4  25   33.47    9.16
 -26  -4  25   46.84   10.36
  26   4 -25   21.46    7.56
 -26   5  27   11.43    6.52
 -26  -5  27   11.36    7.04
  26   5 -27   11.18    6.93
 -26   5  27   15.11    6.89
 -25   5  26   16.49    6.36
 -25  -5  26    9.37    6.77
  25   5 -26    9.24    6.20
 -25   5  26   11.58    6.59
 -24   5  25    2.78    5.13
 -24  -5  25   12.02    6.84
 -24   5  25   13.17    5.81
  24   5 -25   22.17    7.52
 -24   5  25   11.68    7.23
 -23   5  24  158.91   15.09
 -23  -5  24  175.93   15.93
 -23   5  24  175.95   14.84
  23   5 -24  149.44   14.87
 -23   5  24  127.56   15.28
 -22   5  23   12.85    5.62
 -22  -5  23   23.45    6.79
 -22   5  23   14.38    5.59
  22   5 -23   28.78    7.09
 -22   5  23   14.04    6.68
 -21   5  22  230.91   17.62
  21   5 -22  235.02   18.18
 -21   5  22  195.49   18.26
 -21  -5  22  208.42   17.74
 -20   5  21   22.50    5.68
  20   5 -21   36.29    7.42
 -20   5  21   18.79    7.17
 -20  -5  21   31.49    6.97
 -19   5  20   18.17    5.16
 -19  -5  20   14.59    5.44
  19   5 -20    2.38    4.18
 -19   5  20   -1.39    5.36
 -19  -5  20    2.42    4.66
 -18   5  19    2.18    3.72
 -18  -5  19    2.33    4.38
  18   5 -19    5.67    4.82
 -18   5  19    5.34    5.25
 -18  -5  19    1.16    4.28
 -17  -5  18   14.50    5.66
 -17   5  18   27.35    5.67
 -17  -5  18   17.92    5.53
  17   5 -18   14.04    4.82
 -17   5  18   17.89    6.13
 -16  -5  17  810.45   43.29
 -16   5  17  764.23   42.46
 -16  -5  17  775.14   42.95
 -16  -5  17  730.98   43.82
 -16   5  17  699.06   43.25
  16   5 -17  750.16   42.51
 -15  -5  16  319.79   21.63
 -15   5  16  334.44   21.57
  15   5 -16  354.08   21.86
 -15  -5  16  342.27   23.08
 -15   5  16  304.45   22.19
  15   5 -16  312.05   19.55
 -14  -5  15 1046.58   56.96
 -14   5  15 1077.90   56.74
  14   5 -15 1010.22   56.35
 -14   5  15 1136.39   55.27
 -14  -5  15 1014.27   57.80
 -14   5  15 1046.22   57.61
  14   5 -15 1074.55   54.75
 -13  -5  14  260.86   17.94
 -13   5  14  275.31   16.48
  13   5 -14  234.19   17.05
 -13   5  14  239.59   17.27
 -13  -5  14  260.46   17.91
 -13  -5  14  245.03   18.32
 -13   5  14  252.02   18.28
  13   5 -14  249.61   15.82
  12   5 -13  313.10   19.00
 -12  -5  13  319.83   21.44
  12   5 -13  322.24   19.44
 -12  -5  13  318.76   20.79
 -12   5  13  324.64   19.35
 -12   5  13  322.13   20.71
 -12  -5  13  320.83   20.94
  12  -5 -13  311.37   19.34
  12  -5 -13  337.26   19.78
 -12   5  13  297.46   20.89
  11   5 -12  823.26   43.58
  11   5 -12  825.79   42.23
  11   5 -12  934.73   44.39
 -11  -5  12  733.83   45.38
  11   5 -12  725.18   45.05
 -11  -5  12  879.49   45.80
 -11   5  12  881.83   44.15
 -11   5  12  848.08   45.55
 -11  -5  12  815.89   45.51
 -11   5  12  848.82   42.79
  11  -5 -12  845.67   43.90
  11  -5 -12  829.08   43.90
 -11   5  12  808.37   45.83
  10   5 -11  312.87   22.18
  10  -5 -11  308.94   19.83
  10  -5 -11  297.08   18.87
 -10  -5  11  279.37   19.47
  10  -5 -11  322.35   19.07
 -10   5  11  325.89   18.28
  10   5 -11  321.29   18.80
  10   5 -11  336.12   17.83
  10   5 -11  323.41   19.13
 -10  -5  11  281.89   20.26
  10   5 -11  295.00   20.29
 -10  -5  11  349.71   20.86
 -10  -5  11  293.70   20.41
 -10   5  11  336.41   20.67
 -10  -5  11  325.26   20.55
 -10   5  11  317.84   19.08
 -10   5  11  299.72   20.31
  10  -5 -11  306.65   18.94
   9  -5 -10 1168.53   63.42
   9   5 -10 1223.94   66.25
   9  -5 -10 1275.91   62.98
  -9  -5  10 1179.85   63.52
  -9   5  10 1299.87   62.23
   9   5 -10 1292.59   62.92
  -9  -5  10 1144.47   64.40
   9   5 -10 1226.70   62.89
   9   5 -10 1141.29   64.09
  -9  -5  10 1338.99   64.86
  -9   5  10 1258.31   64.48
  -9  -5  10 1161.94   64.32
  -9  -5  10 1240.54   64.57
  -9   5  10 1242.36   63.09
   9  -5 -10 1297.82   62.90
  -9   5  10 1211.38   64.25
   8  -5  -9    0.72    2.45
   8   5  -9    1.12    2.97
   8  -5  -9    3.07    2.92
  -8  -5   9    1.50    2.89
  -8   5   9   -1.10    2.06
   8   5  -9    0.61    2.08
  -8  -5   9    0.91    2.84
   8   5  -9    2.59    2.70
  -8  -5   9    4.41    3.09
   8   5  -9    1.71    3.36
   8  -5  -9    7.00    3.11
  -8  -5   9    6.21    3.34
  -8   5   9    1.74    2.89
  -8   5   9   -0.82    2.72
  -8   5   9    0.69    2.35
  -7   5   8  686.11   38.48
   7  -5  -8  766.07   37.52
  -7  -5   8  673.95   38.93
   7   5  -8  755.37   37.95
  -7  -5   8  713.29   39.08
   7   5  -8  697.48   38.79
  -7  -5   8  695.07   39.07
   7  -5  -8  667.72   37.87
   7  -5  -8  742.78   37.74
  -7  -5   8  669.75   38.05
   7  -5  -8  648.88   37.49
   7   5  -8  664.78   39.95
  -7   5   8  750.42   38.27
  -6  -5   7  364.81   22.53
   6   5  -7  383.89   22.77
  -6  -5   7  362.55   22.43
   6  -5  -7  368.22   21.54
  -6  -5   7  357.46   22.33
  -6  -5   7  379.77   21.82
   6   5  -7  350.63   20.98
   6  -5  -7  322.45   20.64
   6   5  -7  322.09   22.74
  -6   5   7  353.65   21.83
   6  -5  -7  385.67   20.83
  -5  -5   6    7.83    3.42
   5   5  -6    3.48    3.12
  -5  -5   6   -0.84    3.50
   5  -5  -6    1.35    2.96
   5   5  -6    3.47    2.73
   5   5  -6    2.52    2.43
   5  -5  -6    1.17    2.34
   5   5  -6    2.94    3.69
  -5  -5   6   -0.72    2.82
   5  -5  -6   -1.06    2.77
  -5  -5   6    0.70    3.42
  -4  -5   5  541.13   30.70
  -4  -5   5  480.46   29.96
   4   5  -5  531.22   30.67
   4  -5  -5  532.09   29.45
   4   5  -5  549.26   29.87
   4   5  -5  496.94   29.03
   4  -5  -5  544.77   28.84
   4   5  -5  518.51   31.07
  -4  -5   5  554.11   30.57
  -4   5   5  524.32   29.46
  -4  -5   5  541.22   29.83
   4  -5  -5  537.67   28.70
  -4   5   5  515.73   30.53
  -3  -5   4  669.01   35.02
   3   5  -4  620.68   34.79
   3   5  -4  564.50   31.82
   3  -5  -4  624.55   33.47
   3   5  -4  656.30   34.13
  -3  -5   4  604.29   34.31
   3   5  -4  605.21   33.26
   3   5  -4  636.17   35.30
   3  -5  -4  609.91   32.75
  -3   5   4  603.34   33.32
  -3  -5   4  610.35   34.17
  -3  -5   4  611.85   33.65
   3  -5  -4  636.97   32.74
  -3   5   4  581.43   34.30
  -2   5   3  142.09   11.16
   2   5  -3  141.20   11.57
  -2  -5   3  133.32    7.95
   2  -5  -3  143.41   10.37
   2   5  -3  129.20    9.01
  -2   5   3  142.50   10.30
   2   5  -3  142.56   10.83
  -2  -5   3  133.26   10.86
   2   5  -3  126.81   10.13
  -2   5   3  145.35   10.32
  -2  -5   3  133.24   10.79
  -2  -5   3  126.94   10.34
  -2   5   3  125.87   10.69
   2  -5  -3  140.61    9.82
  -1   5   2 1176.43   63.31
   1   5  -2 1211.89   62.00
  -1  -5   2 1269.85   63.84
  -1   5   2 1200.88   64.44
   1  -5  -2 1294.97   64.37
   1   5  -2 1234.10   63.87
  -1   5   2 1282.24   64.78
  -1  -5   2 1206.95   64.35
  -1   5   2 1314.80   63.81
   1  -5  -2 1310.74   63.45
  -1  -5   2 1262.07   64.44
   1   5  -2 1190.12   64.52
   1  -5  -2 1308.76   63.70
   0  -5   1   62.55    5.65
   0   5   1   46.19    5.68
   0  -5   1   61.86    6.88
   0  -5  -1   52.67    6.37
   0   5  -1   59.69    7.05
   0   5   1   54.49    6.64
   0   5   1   57.90    6.08
   0   5  -1   62.08    6.97
   0  -5  -1   51.01    5.77
   0  -5   1   60.28    6.49
   0   5   1   56.59    6.56
   0  -5  -1   58.99    6.71
   0   5  -1   50.86    6.22
   0   5  -1   50.40    4.40
   1   5   0  403.00   23.24
   1  -5   0  406.61   22.32
  -1   5   0  381.68   23.41
   1  -5   0  412.62   23.49
  -1  -5   0  438.38   24.17
   1   5   0  385.83   23.83
   1   5   0  392.62   24.06
  -1   5   0  407.90   24.87
  -1  -5   0  410.84   23.67
   1  -5   0  382.85   23.44
  -1   5   0  391.69   24.18
  -1  -5   0  408.22   23.06
  -1   5   0  400.56   21.37
   2  -5  -1 1515.53   75.42
   2   5  -1 1540.64   76.28
  -2  -5   1 1472.68   75.80
  -2   5   1 1457.52   75.64
  -2   5   1 1523.08   77.22
   2  -5  -1 1468.15   72.17
   2   5  -1 1573.64   76.71
   2  -5  -1 1482.19   74.24
  -2  -5   1 1469.70   75.62
   2   5  -1 1567.87   76.36
   2   5  -1 1467.58   75.81
   2  -5  -1 1428.53   75.53
  -2   5   1 1616.11   76.95
  -2  -5   1 1506.15   76.45
  -3   5   2   59.69    6.80
  -3  -5   2   66.62    7.23
   3   5  -2   53.99    6.46
  -3   5   2   63.64    7.37
   3   5  -2   81.37    7.63
   3  -5  -2   64.80    6.03
   3   5  -2   60.18    6.93
   3   5  -2   59.69    6.84
  -3  -5   2   61.98    6.87
  -3  -5   2   83.01    7.89
   3   5  -2   53.79    6.55
   3  -5  -2   67.64    6.98
  -3   5   2   60.08    7.03
  -4  -5   3  144.21   11.38
   4   5  -3  145.91   11.10
  -4  -5   3  131.14   10.81
   4   5  -3  113.90   10.38
   4  -5  -3  115.50   10.15
  -4   5   3  168.21   12.12
   4  -5  -3  146.86   10.47
  -4  -5   3  123.95   10.63
  -4   5   3  119.37   10.33
   4   5  -3  153.26   11.29
  -4  -5   3  141.10   11.55
   4   5  -3  145.93   11.02
   5   5  -4  263.44   16.58
  -5  -5   4  217.60   16.50
  -5   5   4  245.40   13.63
  -5  -5   4  247.83   16.44
   5   5  -4  260.03   16.56
   5  -5  -4  240.44   16.07
  -5   5   4  251.97   17.12
   5   5  -4  222.83   16.31
   5  -5  -4  242.53   15.57
  -5  -5   4  239.96   16.34
  -5   5   4  233.17   16.04
   5   5  -4  243.67   16.30
   5   5  -4  239.46   16.37
  -5  -5   4  270.86   17.03
   5   5  -4  247.89   13.49
   6   5  -5  549.47   28.15
  -6  -5   5  573.32   31.84
   6  -5  -5  570.61   30.89
  -6  -5   5  548.85   32.58
  -6   5   5  551.34   28.93
  -6  -5   5  584.43   31.98
   6   5  -5  623.87   32.32
  -6  -5   5  560.05   32.02
   6   5  -5  560.63   31.62
   6  -5  -5  534.81   31.47
   6   5  -5  524.76   32.07
   6   5  -5  525.41   31.69
  -6  -5   5  594.74   32.27
  -6   5   5  595.39   30.18
  -7   5   6  452.54   24.11
   7  -5  -6  428.31   25.96
  -7  -5   6  489.18   26.67
   7   5  -6  458.78   25.82
   7   5  -6  450.13   25.74
  -7  -5   6  426.79   26.63
   7   5  -6  457.32   25.55
   7  -5  -6  426.43   21.80
  -7   5   6  426.15   23.35
  -7  -5   6  430.72   25.87
  -7  -5   6  407.87   25.67
   7  -5  -6  460.02   25.07
  -7  -5   6  445.86   26.03
   7   5  -6  416.20   26.01
  -7  -5   6  461.90   26.35
   8  -5  -7  733.93   42.81
   8  -5  -7  805.84   42.41
   8   5  -7  769.47   42.42
  -8  -5   7  819.94   43.30
  -8   5   7  808.53   39.44
   8   5  -7  841.13   42.82
   8   5  -7  788.43   42.21
  -8  -5   7  737.38   43.61
   8   5  -7  739.30   42.87
  -8  -5   7  808.98   43.19
  -8   5   7  801.31   42.77
  -8  -5   7  714.92   42.50
  -8  -5   7  843.49   43.26
  -8   5   7  772.09   40.60
   8  -5  -7  851.22   41.94
  -8  -5   7  784.16   42.88
   9  -5  -8  470.53   29.16
   9  -5  -8  491.52   28.35
  -9  -5   8  513.45   29.39
  -9   5   8  484.21   25.31
   9   5  -8  498.26   28.49
  -9  -5   8  476.48   29.86
   9   5  -8  556.34   28.69
   9   5  -8  455.10   28.98
  -9  -5   8  522.17   29.45
  -9  -5   8  486.54   29.00
  -9   5   8  501.85   28.71
  -9  -5   8  479.05   29.16
  -9   5   8  500.86   26.69
   9  -5  -8  537.74   28.03
  10  -5  -9   37.85    6.29
  10   5  -9   39.23    5.52
  10   5  -9   53.31    5.61
  10   5  -9   51.34    5.95
 -10  -5   9   55.59    7.33
 -10  -5   9   66.19    7.11
  10  -5  -9   52.81    5.89
  10   5  -9   54.72    7.17
 -10  -5   9   45.55    6.52
 -10   5   9   42.61    6.06
  10  -5  -9   46.94    6.26
 -10  -5   9   53.85    6.70
  10  -5  -9   44.22    5.86
 -10  -5   9   45.99    6.58
 -10   5   9   61.80    5.25
 -10   5   9   48.02    6.58
  11  -5 -10  457.79   30.43
 -11  -5  10  485.19   31.48
 -11  -5  10  583.34   31.29
 -11  -5  10  480.41   30.39
 -11   5  10  564.48   30.49
 -11  -5  10  550.02   31.07
 -11   5  10  462.02   30.55
  11   5 -10  519.23   28.80
  11   5 -10  524.34   29.79
 -11   5  10  580.28   29.86
 -11   5  10  530.32   28.09
  11  -5 -10  546.15   29.88
  12  -5 -11  329.67   23.05
 -12  -5  11  381.02   23.23
 -12   5  11  350.04   22.28
 -12  -5  11  384.03   24.69
  12   5 -11  360.97   22.08
  12   5 -11  367.84   21.06
 -12   5  11  328.56   23.20
 -12  -5  11  411.79   23.82
 -13  -5  12   74.52    9.00
 -13  -5  12   62.62    8.06
 -13   5  12   79.34    7.93
  13   5 -12   63.77    7.08
 -13   5  12   50.50    8.00
  13   5 -12   89.34    7.19
  14   5 -13  566.48   33.71
 -14  -5  13  606.75   34.67
 -14   5  13  589.17   33.76
 -14  -5  13  608.69   36.49
  14   5 -13  605.11   33.36
 -14   5  13  596.54   35.45
 -14  -5  13  576.58   34.36
 -15   5  14   24.17    5.24
 -15  -5  14   29.46    6.12
 -15   5  14   25.39    6.13
  15   5 -14   32.34    5.16
  15   5 -14   28.95    5.64
 -15  -5  14   29.80    6.15
 -16   5  15  257.40   18.52
 -16  -5  15  279.58   19.70
 -16   5  15  283.63   20.62
  16   5 -15  255.88   17.70
  16   5 -15  264.23   18.78
 -16  -5  15  301.61   19.91
 -17   5  16  129.11   11.60
 -17  -5  16  126.85   12.14
 -17   5  16  108.50   12.49
  17   5 -16  141.38   11.18
  17   5 -16  124.56   11.87
 -17  -5  16  144.60   12.80
 -18   5  17   26.34    5.74
 -18  -5  17   29.04    7.22
 -18   5  17   26.24    6.81
  18   5 -17   40.01    6.14
 -18  -5  17   29.33    6.35
  18   5 -17   34.38    6.46
 -19   5  18   11.50    5.88
 -19  -5  18    2.47    5.24
 -19   5  18    2.20    3.96
  19   5 -18   -2.32    4.06
 -20   5  19   94.09   12.56
 -20  -5  19  113.87   12.09
 -20   5  19  111.90   11.54
  20   5 -19  130.17   12.19
 -21   5  20   85.56   10.04
 -21   5  20   77.17    9.91
 -21   5  20   74.34   10.98
 -21  -5  20   92.35   11.31
  21   5 -20   67.66    9.73
 -22  -5  21  212.08   18.26
 -22   5  21  205.21   17.25
 -22   5  21  227.75   17.90
  22   5 -21  227.76   18.27
 -23  -5  22   80.36   11.48
 -23   5  22   63.80    9.71
 -23   5  22   88.07   10.97
  23   5 -22   81.57   10.87
 -24  -5  23   13.96    7.08
 -24   5  23   20.84    7.08
 -24   5  23   13.77    6.29
  24   5 -23   10.09    5.94
 -25  -5  24   -6.47    7.57
 -25   5  24    2.90    5.33
  25   5 -24   13.45    6.46
 -25   5  24   -1.44    5.88
 -26   5  25   36.19    8.62
  26   5 -25   30.99    8.12
 -26   5  25   34.61    8.77
 -26   6  27    5.82    5.23
 -25  -6  26   15.99    7.86
 -25   6  26   21.03    6.62
 -25   6  26   17.64    7.14
  25   6 -26   20.36    7.60
 -24   6  25  128.07   13.86
 -24   6  25  137.12   13.86
 -24   6  25  163.25   17.25
 -24  -6  25  107.88   14.14
  24   6 -25  150.18   14.98
 -23   6  24   23.43    6.72
 -23   6  24   21.91    6.70
 -23   6  24   26.14    8.34
 -23  -6  24   13.35    7.02
  23   6 -24   25.00    7.35
 -22   6  23   92.92   12.63
 -22  -6  23  104.11   12.37
 -22   6  23  110.42   12.06
  22   6 -23  100.07   12.04
 -21   6  22   -3.27    6.02
 -21  -6  22    1.37    5.71
 -21  -6  22    1.38    4.85
 -21   6  22   -3.85    4.72
  21   6 -22   -2.70    4.85
 -20  -6  21  180.05   15.42
 -20   6  21  165.06   14.28
 -20  -6  21  157.41   15.96
 -20   6  21  136.01   15.20
 -20  -6  21  156.63   14.80
  20   6 -21  126.99   13.65
 -19   6  20   18.02    6.09
 -19  -6  20   16.72    6.34
 -19  -6  20    9.46    6.13
 -19   6  20   32.03    7.98
 -19  -6  20   23.14    6.59
  19   6 -20   19.86    5.88
 -18   6  19   43.15    7.29
 -18  -6  19   33.51    7.59
 -18  -6  19   53.03    8.71
 -18   6  19   49.96    9.40
 -18  -6  19   59.64    8.64
  18   6 -19   48.70    7.65
 -17   6  18   10.20    4.99
 -17  -6  18    7.18    5.85
 -17  -6  18   18.87    5.72
 -17   6  18    4.24    5.45
 -17  -6  18    4.80    5.20
  17   6 -18    2.29    3.91
 -16   6  17    4.07    4.99
 -16  -6  17   -1.39    4.74
 -16   6  17   -3.31    4.25
 -16  -6  17    4.65    4.66
  16   6 -17   -1.10    3.85
 -15   6  16 1230.92   65.28
 -15  -6  16 1353.79   66.32
 -15  -6  16 1123.99   66.15
 -15   6  16 1129.47   66.05
 -15   6  16 1244.37   63.20
  15   6 -16 1217.07   65.07
 -15  -6  16 1264.18   66.07
 -14  -6  15   24.29    6.18
 -14  -6  15   36.96    6.63
 -14   6  15   36.85    5.48
 -14   6  15   24.45    5.90
 -14  -6  15   20.52    5.81
  14   6 -15   23.82    4.78
 -14   6  15   47.38    7.56
  14   6 -15   36.41    6.13
 -13  -6  14  419.58   26.32
 -13   6  14  432.24   24.47
 -13  -6  14  445.05   26.62
 -13   6  14  436.57   26.32
 -13  -6  14  339.52   25.89
  13   6 -14  411.62   24.13
 -13   6  14  387.71   26.44
  13   6 -14  417.39   29.12
 -12  -6  13   14.94    5.24
 -12  -6  13   21.57    5.70
 -12  -6  13   32.09    5.91
 -12   6  13   25.69    4.69
 -12   6  13   26.00    5.51
  12   6 -13   18.67    4.04
  12   6 -13   21.50    6.00
 -12   6  13   15.98    5.28
  11  -6 -12    2.87    3.52
  11  -6 -12    1.42    3.18
 -11  -6  12    1.05    3.88
  11   6 -12    6.47    3.00
 -11  -6  12    4.64    3.61
  11   6 -12    4.47    2.94
 -11  -6  12    6.36    3.90
 -11   6  12    6.09    3.41
 -11   6  12    7.25    4.08
  11   6 -12    8.72    4.95
  11  -6 -12    2.74    3.29
 -11   6  12    7.64    4.72
  10  -6 -11   49.32    6.09
 -10  -6  11   29.19    5.77
 -10   6  11   26.88    4.18
  10   6 -11   35.45    5.01
 -10  -6  11   31.57    6.01
  10   6 -11   32.23    5.21
 -10  -6  11   30.30    6.02
 -10   6  11   41.13    5.55
 -10   6  11   34.17    6.37
  10  -6 -11   38.88    5.94
  10   6 -11   30.32    6.73
 -10   6  11   30.27    5.96
   9  -6 -10   90.08    8.59
  -9  -6  10  106.60    9.90
   9  -6 -10   87.45    8.80
   9   6 -10   98.47   10.76
   9   6 -10  107.31    8.92
   9   6 -10  123.31    9.73
  -9  -6  10   85.04    9.87
   9   6 -10   93.19    9.95
  -9  -6  10  110.65   10.42
  -9   6  10  104.93   10.23
  -9  -6  10  101.49   10.15
  -9   6  10  127.23    8.90
   9  -6 -10   98.02    9.53
  -9   6  10   95.83    9.90
  -9   6  10  110.14    9.33
   8  -6  -9  100.32    8.15
  -8   6   9   80.27    8.61
  -8  -6   9   76.74    8.74
   8   6  -9   70.86    7.66
  -8  -6   9   87.44    9.16
  -8  -6   9   90.60    9.46
   8  -6  -9   74.30    7.97
   8  -6  -9   87.26    8.00
  -8  -6   9   65.81    7.93
   8   6  -9   83.04    9.66
   8  -6  -9   81.90    7.85
  -8   6   9   81.15    8.08
  -7  -6   8  543.50   33.55
  -7  -6   8  650.49   34.44
  -7  -6   8  559.44   33.44
   7   6  -8  584.07   33.94
   7  -6  -8  542.62   32.17
   7  -6  -8  609.38   31.65
  -7  -6   8  563.37   32.72
   7   6  -8  569.03   32.03
  -7  -6   8  561.61   32.67
   7  -6  -8  554.63   31.85
   7   6  -8  544.82   34.38
  -7   6   8  604.31   32.73
  -6  -6   7  535.80   30.31
   6  -6  -7  527.05   28.80
  -6   6   7  506.27   30.98
   6  -6  -7  528.99   25.36
  -6  -6   7  507.45   30.79
   6   6  -7  529.82   31.23
   6  -6  -7  497.92   29.49
   6   6  -7  545.71   30.11
   6   6  -7  488.17   29.14
  -6  -6   7  531.91   30.20
   6   6  -7  492.90   31.57
   6  -6  -7  461.94   28.65
  -6  -6   7  528.69   31.13
  -5  -6   6   11.50    4.34
   5   6  -6   12.47    4.06
   5  -6  -6   18.70    4.34
   5   6  -6   16.58    4.32
   5   6  -6   12.21    3.59
   5  -6  -6   17.57    3.82
  -5   6   6    9.24    3.37
   5   6  -6   20.71    5.11
   5  -6  -6   13.03    3.72
  -5  -6   6   16.10    4.41
  -5   6   6   20.58    5.14
  -4  -6   5  656.95   37.44
   4   6  -5  666.43   37.57
   4  -6  -5  633.30   35.66
   4   6  -5  635.34   34.31
   4   6  -5  691.66   36.62
  -4  -6   5  658.45   36.99
   4   6  -5  633.11   35.71
   4  -6  -5  611.81   34.90
  -4   6   5  664.63   36.32
   4   6  -5  611.73   37.50
  -4  -6   5  713.97   37.32
   4  -6  -5  664.91   35.07
  -4   6   5  623.70   36.96
  -4  -6   5  645.77   36.27
   3   6  -4  355.69   22.03
  -3  -6   4  319.77   21.87
  -3   6   4  334.22   22.41
  -3  -6   4  332.97   17.95
   3   6  -4  391.85   23.63
   3   6  -4  340.55   19.87
   3  -6  -4  348.64   21.32
   3   6  -4  335.01   21.26
  -3   6   4  333.56   22.20
  -3  -6   4  357.21   21.73
   3  -6  -4  352.29   20.59
  -3  -6   4  379.55   22.41
   3  -6  -4  363.49   20.80
  -3   6   4  353.73   21.46
   2   6  -3  939.29   46.58
  -2  -6   3  847.49   46.36
  -2   6   3  855.71   46.72
  -2   6   3  813.19   41.24
   2   6  -3  908.17   47.56
   2  -6  -3  819.29   45.00
   2   6  -3  865.49   43.77
  -2   6   3  868.39   45.12
   2   6  -3  815.34   41.34
   2   6  -3  870.08   45.64
  -2  -6   3  889.86   45.83
   2  -6  -3  863.45   44.48
   2   6  -3  927.31   46.24
  -2   6   3  838.24   46.50
  -2  -6   3  884.15   46.27
  -2   6   3  856.09   45.47
   2   6  -3  845.05   46.58
   1   6  -2 1325.49   67.39
  -1   6   2 1357.26   68.95
  -1   6   2 1351.02   70.48
  -1  -6   2 1309.28   70.03
  -1  -6   2 1292.11   69.18
   1   6  -2 1334.99   69.62
  -1   6   2 1361.71   70.45
   1  -6  -2 1376.82   69.82
   1   6  -2 1393.87   70.65
  -1   6   2 1399.75   69.49
  -1  -6   2 1395.85   70.14
   1  -6  -2 1331.89   68.76
   0   6   1    3.71    3.04
   0  -6   1    1.17    2.71
   0   6   1    3.91    3.42
   0   6  -1    1.10    3.05
   0  -6   1    3.68    3.69
   0   6   1    8.74    3.44
   0  -6   1    7.09    3.83
   0  -6  -1    0.71    2.61
   0   6  -1    3.87    3.80
   0   6   1   -1.93    3.71
   0  -6  -1    2.56    3.42
   0  -6   1    2.37    2.84
   0   6  -1    2.57    3.23
   0   6  -1    2.04    1.69
  -1   6   0  707.97   37.67
   1  -6   0  737.56   39.08
   1   6   0  761.90   40.12
  -1  -6   0  742.17   40.54
   1   6   0  728.63   41.08
  -1   6   0  788.08   42.57
  -1   6   0  707.88   41.10
  -1  -6   0  778.56   40.09
  -1  -6   0  744.23   40.77
   1  -6   0  702.90   40.08
   1   6   0  832.16   41.91
  -1   6   0  716.85   40.59
  -2   6   1  151.10   12.33
   2  -6  -1  185.29   12.65
  -2  -6   1  171.78   12.80
   2   6  -1  162.47   12.80
   2   6  -1  158.34   12.98
   2  -6  -1  141.32   10.89
   2   6  -1  141.76   11.52
   2  -6  -1  159.44    8.71
  -2   6   1  154.54    8.77
  -2  -6   1  158.76    8.77
   2   6  -1  170.10   12.99
  -2   6   1  171.49   13.75
  -2  -6   1  161.38   12.27
   2  -6  -1  143.19   11.85
  -2   6   1  152.69   12.73
  -2  -6   1  162.44   11.96
  -2  -6   1  159.76   12.94
  -3   6   2   10.59    3.62
  -3  -6   2    6.14    3.67
   3   6  -2    1.90    3.07
   3   6  -2    4.67    3.36
  -3  -6   2    6.82    3.82
  -3   6   2    7.94    4.08
   3  -6  -2    8.05    3.31
  -3  -6   2    6.00    3.51
   3   6  -2    2.80    2.82
   3  -6  -2    7.32    3.47
  -3   6   2    8.07    3.89
   3   6  -2    3.62    3.18
   3   6  -2    3.92    3.26
  -4  -6   3  432.99   26.05
   4   6  -3  474.73   26.60
   4   6  -3  404.60   26.08
   4  -6  -3  439.86   24.70
  -4  -6   3  454.14   26.87
   4  -6  -3  445.82   25.38
  -4   6   3  388.92   25.64
  -4  -6   3  443.77   26.34
   4  -6  -3  419.56   25.58
   4   6  -3  410.24   26.22
  -4   6   3  464.53   27.33
   4   6  -3  426.69   26.34
   5   6  -4   -0.88    2.75
  -5  -6   4   -2.02    3.44
   5   6  -4   -0.95    2.64
   5  -6  -4    1.30    2.89
   5  -6  -4   -0.83    2.82
  -5   6   4   -1.07    3.10
   5   6  -4   -2.99    3.10
   5  -6  -4    0.70    3.34
  -5  -6   4    0.90    3.39
  -5   6   4   -2.72    3.34
   5   6  -4    2.77    2.87
  -6  -6   5  559.26   30.75
  -6  -6   5  477.40   29.45
   6   6  -5  517.22   29.90
   6  -6  -5  525.54   28.61
  -6  -6   5  505.79   29.72
  -6   6   5  475.62   29.37
   6   6  -5  464.28   29.10
  -6  -6   5  446.57   29.97
   6   6  -5  525.34   29.66
   6   6  -5  468.87   29.93
   6  -6  -5  494.04   29.19
   6   6  -5  519.12   25.79
   7   6  -6  143.88   11.68
  -7  -6   6  132.35   11.61
  -7   6   6  142.40   11.90
   7  -6  -6  156.64   11.36
  -7  -6   6  115.80   11.78
   7   6  -6  126.10   11.71
  -7  -6   6  166.31   12.78
  -7  -6   6  139.11   12.00
  -7   6   6  146.61   10.58
   7  -6  -6  141.94   11.62
   7   6  -6  144.98   12.52
   8  -6  -7 1734.95   96.23
   8   6  -7 1817.35   97.98
   8  -6  -7 1994.02   96.35
  -8  -6   7 1775.55   96.77
   8   6  -7 1942.16   96.60
  -8   6   7 2040.68   93.35
   8   6  -7 1978.32   96.61
   8   6  -7 1945.21   96.14
  -8  -6   7 1723.96   97.60
   8   6  -7 1785.65   96.71
  -8  -6   7 2026.05   97.79
  -8  -6   7 1786.52   96.62
  -8  -6   7 1840.63   96.94
  -8   6   7 2058.69   94.76
  -8  -6   7 1840.90   96.64
   8  -6  -7 1999.21   95.60
   9   6  -8   94.02    9.18
   9   6  -8  106.28    9.30
  -9  -6   8   85.06    9.71
  -9  -6   8  101.93   10.06
  -9   6   8   99.76    9.59
  -9  -6   8   91.41    9.57
  -9  -6   8  108.73   10.18
   9  -6  -8  100.29    9.22
   9   6  -8  102.82    9.41
   9  -6  -8   77.21    9.15
  -9   6   8  103.02    8.04
 -10  -6   9  108.72   11.13
 -10  -6   9  123.98   10.72
 -10  -6   9   90.63    9.75
 -10   6   9  114.00   10.13
 -10  -6   9   90.07    9.84
  10   6  -9  107.84    9.53
 -10   6   9   93.84    7.83
  10  -6  -9   87.51    9.78
 -11  -6  10   -6.36    3.51
 -11   6  10   -0.55    2.39
 -11   6  10   -2.84    3.40
  11   6 -10    0.87    3.12
  11   6 -10    0.70    2.75
 -11  -6  10   -2.04    3.47
 -11  -6  10   -2.55    3.40
  11  -6 -10   -2.09    3.75
 -12   6  11   49.72    6.88
  12   6 -11   49.62    5.86
  12   6 -11   55.61    7.05
 -12  -6  11   49.92    7.08
 -12  -6  11   31.72    6.78
 -12  -6  11   65.03    7.98
 -13   6  12   45.63    6.68
  13   6 -12   47.84    6.33
 -13  -6  12   47.07    6.84
 -13  -6  12   34.38    7.09
 -13  -6  12   34.62    6.40
 -14  -6  13  324.15   21.92
 -14   6  13  318.13   21.21
  14   6 -13  334.83   20.83
 -14  -6  13  292.70   23.01
 -14  -6  13  333.52   22.39
  15   6 -14  213.42   15.45
 -15  -6  14  187.66   15.50
 -15   6  14  195.51   14.91
  15   6 -14  183.52   14.13
 -15  -6  14  159.33   14.65
 -15   6  14  203.96   17.11
 -15  -6  14  226.02   18.04
 -16  -6  15   15.61    5.81
 -16   6  15   17.74    5.24
 -16  -6  15   18.86    5.90
  16   6 -15   30.40    5.15
 -16  -6  15   12.66    5.05
 -16   6  15    7.00    6.01
  16   6 -15   23.79    5.69
 -17  -6  16   -3.25    4.52
 -17  -6  16   12.25    5.65
 -17   6  16    2.16    3.87
  17   6 -16    2.72    3.49
 -17  -6  16    4.78    4.70
 -17   6  16   -2.92    5.74
  17   6 -16    4.47    4.12
 -18   6  17   71.38    8.83
 -18  -6  17   64.92    9.31
 -18   6  17   54.63    9.67
 -18  -6  17   76.89    9.77
 -18  -6  17   55.98    9.82
  18   6 -17   36.08    7.26
 -19   6  18    2.31    4.54
 -19  -6  18    3.98    5.10
 -19   6  18   -1.57    5.93
 -19  -6  18   -1.28    4.72
 -19  -6  18    3.52    5.10
  19   6 -18   -3.64    4.68
 -20   6  19    1.20    3.96
 -20   6  19   -1.63    6.41
 -20  -6  19    1.34    5.70
 -20  -6  19    3.66    5.50
  20   6 -19    2.53    4.66
 -21   6  20  223.17   18.28
 -21   6  20  229.02   20.66
 -21  -6  20  264.62   20.03
 -21  -6  20  250.30   21.82
  21   6 -20  247.29   19.28
 -22   6  21   86.82   11.05
 -22   6  21  100.65   13.50
 -22  -6  21  111.74   14.41
 -22   6  21   88.17   10.81
  22   6 -21  102.88   11.86
 -22  -6  21   80.35   11.38
 -23   6  22  159.85   14.83
 -23   6  22  124.68   13.74
 -23  -6  22  153.63   17.31
  23   6 -22  141.63   14.91
 -23  -6  22  150.83   15.58
 -24   6  23    6.97    5.92
 -24  -6  23   -4.16    7.08
 -24   6  23    5.66    4.95
  24   6 -23    1.47    5.68
 -24  -6  23    4.75    6.36
 -25   6  24   -2.90    5.93
 -25   6  24    5.89    6.14
  25   6 -24    9.17    6.37
 -25  -6  24   -6.57    6.85
 -25   7  26    8.59    5.98
 -25   7  26    5.90    8.94
 -24   7  25   26.38    7.66
 -24   7  25   26.91    9.36
 -24  -7  25   33.34    8.93
  24   7 -25   29.68    7.95
  24   7 -25   29.69   11.13
 -23   7  24  324.16   22.81
 -23   7  24  290.54   24.67
 -23  -7  24  271.54   22.61
  23   7 -24  310.40   23.10
  23   7 -24  243.81   26.01
 -22  -7  23   21.00    7.26
 -22   7  23   13.81    6.88
 -22   7  23   18.24    8.70
 -22  -7  23   14.81    6.67
  22   7 -23   23.26    6.54
  22   7 -23    7.62    6.81
 -21  -7  22   40.65    8.62
 -21   7  22   61.82    9.43
 -21   7  22   42.53    9.49
 -21  -7  22   39.00    8.34
  21   7 -22   54.67    9.21
  21   7 -22   51.52   11.36
 -20  -7  21    7.04    5.45
 -20   7  21   14.41    5.70
 -20   7  21    6.87    6.35
 -20  -7  21   22.49    7.59
  20   7 -21   18.91    6.44
  20   7 -21   16.55    8.29
  19   7 -20   40.31    7.72
 -19   7  20   28.14    6.64
 -19  -7  20   35.59    7.73
 -19   7  20   46.56    9.31
 -19  -7  20   31.40    7.55
 -19  -7  20   40.05    8.54
  19   7 -20   40.89   10.45
 -18   7  19   32.49    6.88
 -18  -7  19   39.90    8.05
 -18   7  19   36.97    8.58
 -18  -7  19   25.22    6.55
 -18  -7  19   24.16    7.34
  18   7 -19   31.37    6.76
  18   7 -19   23.97    8.51
 -17   7  18   49.65    9.54
  17   7 -18   83.43   12.75
  17   7 -18   32.95    7.19
 -17  -7  18   40.51    8.16
 -17  -7  18   73.74    9.70
 -17   7  18   55.12    8.67
 -16  -7  17  272.65   20.09
  16   7 -17  250.66   18.67
 -16  -7  17  234.80   18.88
 -16   7  17  282.58   19.40
 -16   7  17  237.74   20.07
 -16  -7  17  242.78   19.92
  16   7 -17  227.01   21.62
  15   7 -16   55.11    9.80
 -15   7  16   38.22    7.00
 -15   7  16   24.47    6.76
 -15  -7  16   37.33    7.74
 -15  -7  16   46.69    8.21
 -15  -7  16   30.43    7.11
  14   7 -15   25.35    7.57
 -14   7  15   28.46    6.84
 -14   7  15   49.85    8.82
 -14  -7  15   39.28    7.00
 -14  -7  15   33.94    7.34
 -14  -7  15   26.13    6.27
 -13  -7  14  151.50   14.29
 -13   7  14  191.59   13.55
 -13  -7  14  194.59   15.74
 -13   7  14  184.25   15.12
 -13   7  14  189.02   16.17
  13   7 -14  169.32   16.83
 -13  -7  14  154.32   15.08
 -12  -7  13   75.42   10.07
 -12  -7  13   96.12   10.47
 -12   7  13   95.57    9.02
 -12   7  13  101.65   10.53
  12   7 -13   89.62    8.57
 -12  -7  13   92.94   10.41
  12   7 -13   90.71   11.75
 -12   7  13   62.65    9.54
 -11  -7  12   74.80    9.49
 -11   7  12   96.06    8.82
 -11   7  12   74.72    9.01
 -11  -7  12   76.52    9.74
 -11  -7  12   84.95    9.80
  11   7 -12   83.79   10.97
  11   7 -12   69.20    7.64
  10   7 -11  391.56   24.05
 -10   7  11  395.34   25.91
 -10  -7  11  447.45   26.64
  10   7 -11  341.80   26.51
 -10  -7  11  427.31   26.52
 -10  -7  11  371.02   26.04
 -10   7  11  397.63   24.20
   9   7 -10   46.89    8.39
   9  -7 -10   66.24    7.58
  -9   7  10   82.20    8.22
  -9  -7  10   65.96    8.82
   9   7 -10   55.72    7.18
   9   7 -10   70.82    7.72
  -9  -7  10   68.84    8.89
  -8  -7   9  475.86   29.68
   8   7  -9  519.38   29.38
   8  -7  -9  482.85   28.85
   8   7  -9  434.90   31.50
  -8   7   9  482.47   31.03
  -8   7   9  572.24   30.39
  -8  -7   9  518.42   31.41
  -7  -7   8  619.32   36.90
  -7  -7   8  612.01   36.41
   7   7  -8  664.60   37.40
   7  -7  -8  571.43   34.16
   7   7  -8  624.64   38.01
  -7   7   8  604.96   36.93
   7  -7  -8  589.87   34.93
   7   7  -8  633.73   35.07
   7   7  -8  667.47   35.83
  -6  -7   7   61.03    8.35
   6   7  -7   82.08    9.18
   6   7  -7   52.70    8.17
   6  -7  -7   56.55    6.68
  -6  -7   7   49.31    7.70
  -6   7   7   62.53    8.12
   6  -7  -7   72.18    7.31
   6  -7  -7   74.15    7.98
   6   7  -7   68.91    7.45
   6   7  -7   67.32    7.79
  -5  -7   6  301.90   21.64
   5   7  -6  322.82   22.07
   5  -7  -6  286.70   19.29
  -5   7   6  313.24   20.75
   5   7  -6  329.19   22.68
   5  -7  -6  318.79   19.53
  -5  -7   6  317.64   20.87
  -5   7   6  283.88   21.12
   5   7  -6  310.23   18.88
   5  -7  -6  285.92   19.81
   5   7  -6  306.40   20.10
  -5  -7   6  336.52   21.74
   5   7  -6  362.03   21.46
   4   7  -5  172.15   13.42
  -4  -7   5  142.14   13.02
  -4   7   5  181.22   14.36
   4   7  -5  147.99   13.49
   4  -7  -5  142.34   11.47
  -4   7   5  145.88   12.53
  -4  -7   5  186.36   13.86
  -4   7   5  143.26   13.20
   4  -7  -5  160.09   11.73
  -4  -7   5  165.72   13.03
   4   7  -5  158.43   11.11
   4  -7  -5  154.43   12.39
   4   7  -5  142.83   12.03
  -4  -7   5  139.63   13.31
   3   7  -4 1152.62   63.97
  -3  -7   4 1221.81   62.84
  -3   7   4 1212.37   62.49
   3  -7  -4 1213.03   60.87
  -3   7   4 1188.52   63.57
  -3  -7   4 1218.03   62.53
   3   7  -4 1148.18   60.03
   3  -7  -4 1127.66   61.40
   3   7  -4 1169.27   62.06
   3   7  -4 1229.19   62.87
  -3  -7   4 1122.11   62.75
  -3   7   4 1177.99   63.75
   2  -7  -3 3708.85  180.29
   2   7  -3 3755.53  183.33
   2   7  -3 3732.60  182.39
   2  -7  -3 3605.82  180.05
  -2  -7   3 3732.60  181.43
  -2   7   3 3808.35  181.15
   2  -7  -3 3660.42  179.34
  -2   7   3 3699.87  182.37
   2   7  -3 3656.71  181.22
  -2  -7   3 3672.24  180.96
  -2   7   3 3776.91  180.19
   2   7  -3 3618.79  178.68
   2   7  -3 3644.33  180.95
  -2  -7   3 3556.56  181.57
  -2   7   3 3554.27  182.19
   2   7  -3 3804.32  181.66
   1   7  -2  109.85   11.65
  -1  -7   2  137.71   11.55
   1   7  -2  113.96   11.50
  -1   7   2  130.35   11.11
   1  -7  -2  107.14   10.07
  -1  -7   2  138.18   11.95
  -1   7   2  126.54   10.47
   1   7  -2  116.36    9.23
  -1   7   2  162.26   12.93
   1  -7  -2  121.76   11.07
   1   7  -2  135.74   11.56
  -1  -7   2  131.15   11.22
  -1   7   2  111.70   11.32
   0  -7   1 1579.54   82.28
   0   7   1 1616.25   82.17
   0  -7  -1 1645.27   81.40
   0   7  -1 1551.38   82.94
   0  -7   1 1586.20   81.87
   0   7  -1 1574.42   82.39
   0   7   1 1594.13   83.19
   0  -7  -1 1655.26   82.52
   0   7   1 1575.98   81.26
   0   7  -1 1567.38   83.97
   0   7   1 1610.25   83.40
   1   7   0   14.36    4.72
   1   7   0    3.82    2.99
  -1   7   0   10.05    4.22
  -1  -7   0    3.29    3.18
  -1  -7   0    1.91    3.36
  -1   7   0    6.42    4.01
  -1   7   0   16.28    4.33
   1  -7   0    9.05    3.99
  -1  -7   0    9.79    4.73
   1   7   0    8.88    4.09
   1  -7   0   10.53    3.75
   1   7   0    5.87    3.38
   1   7   0    2.13    3.94
  -2   7   1  579.23   34.14
  -2  -7   1  548.83   32.03
   2   7  -1  579.58   32.88
   2  -7  -1  511.88   26.85
   2   7  -1  635.21   34.21
  -2  -7   1  550.67   31.42
  -2   7   1  598.20   33.50
   2  -7  -1  561.22   31.83
  -2   7   1  554.94   32.36
  -2  -7   1  548.03   32.15
   2   7  -1  548.23   32.78
   2   7  -1  506.91   30.91
   2  -7  -1  575.08   30.69
  -2  -7   1  555.47   33.15
  -3  -7   2  144.01   13.31
   3   7  -2  154.96   13.69
   3  -7  -2  162.19   12.84
   3   7  -2  158.43   13.40
  -3   7   2  160.78   13.85
   3   7  -2  169.30   13.70
  -3   7   2  184.03   13.86
  -3  -7   2  139.10   12.69
   3  -7  -2  154.72   11.78
   3   7  -2  155.06   12.30
   3   7  -2  162.83   13.69
  -3   7   2  162.13   14.53
  -3  -7   2  187.12   13.77
   3   7  -2  168.97   13.59
   4   7  -3   19.49    5.29
  -4  -7   3   28.86    5.67
  -4   7   3   28.24    6.23
   4   7  -3   37.68    6.27
   4   7  -3   28.27    5.80
  -4   7   3   14.36    4.96
   4  -7  -3   33.99    5.61
   4  -7  -3   26.01    5.13
  -4  -7   3   21.24    5.28
  -4   7   3   26.12    5.25
   4  -7  -3   25.11    4.64
  -4  -7   3   27.15    5.50
   4   7  -3   32.42    5.88
   5   7  -4  718.07   38.66
  -5  -7   4  609.88   37.65
  -5   7   4  677.27   40.28
   5   7  -4  676.12   38.85
   5  -7  -4  669.19   37.63
  -5   7   4  707.28   39.85
   5   7  -4  606.03   38.40
   5   7  -4  658.26   38.37
   5  -7  -4  657.50   36.48
  -5  -7   4  691.83   38.51
   5  -7  -4  701.60   37.29
  -5   7   4  655.50   38.26
  -5  -7   4  659.96   38.88
  -6  -7   5    2.36    3.55
   6   7  -5    3.35    3.69
  -6   7   5   -1.25    3.88
   6   7  -5   -2.40    3.33
   6  -7  -5    3.74    3.52
   6   7  -5    1.00    3.51
   6  -7  -5   -0.77    3.03
   6   7  -5    3.14    3.03
  -6   7   5   -3.22    3.56
   6  -7  -5    0.79    3.46
  -6  -7   5    4.15    3.90
  -7   7   6  520.92   31.11
  -7  -7   6  543.45   31.85
   7   7  -6  565.40   31.82
  -7  -7   6  475.49   30.63
   7  -7  -6  485.49   30.10
   7   7  -6  498.27   31.69
  -7  -7   6  490.16   31.90
   7  -7  -6  460.87   28.84
   7   7  -6  511.03   30.72
  -7   7   6  574.33   29.48
  -8  -7   7  125.74   12.60
  -8  -7   7  162.76   13.16
  -8   7   7  142.89   10.37
  -8  -7   7  108.98   11.21
   8   7  -7  132.01   12.67
   8  -7  -7  129.50   11.52
   8   7  -7  108.84   10.89
  -8   7   7  106.08   11.05
   9   7  -8  186.01   14.25
   9   7  -8  185.81   15.84
   9  -7  -8  146.13   13.55
  -9  -7   8  161.12   15.11
  -9  -7   8  190.74   15.27
  -9   7   8  177.52   14.56
  -9  -7   8  211.43   15.46
   9   7  -8  177.58   14.13
  -9   7   8  187.44   12.68
  -9   7   8  179.06   14.59
 -10  -7   9   69.88    8.84
 -10   7   9   82.90    8.96
 -10  -7   9   94.55    9.78
  10   7  -9   56.33    7.68
  10  -7  -9   55.75    8.13
  10   7  -9  111.36   11.26
  10   7  -9   67.09    7.97
 -10  -7   9   59.98    8.95
 -11  -7  10   -1.43    4.58
 -11   7  10   -3.26    4.00
  11   7 -10    3.93    3.61
  11   7 -10   -1.51    4.36
 -11  -7  10    1.15    3.92
 -11  -7  10    1.20    4.19
 -12  -7  11   33.68    7.97
 -12   7  11   64.08    8.31
  12   7 -11   61.40    7.57
  12   7 -11   60.49    9.65
 -12  -7  11   81.55    9.28
 -12  -7  11   73.95    9.12
 -13  -7  12    9.04    4.53
  13   7 -12    0.97    3.39
 -13   7  12    1.09    4.02
 -13  -7  12    2.38    4.57
 -13  -7  12    3.69    4.53
 -14  -7  13   32.73    7.23
  14   7 -13   32.89    5.95
 -14   7  13   31.92    6.60
 -14  -7  13   31.43    6.89
 -14  -7  13   29.06    6.43
  15   7 -14  247.81   17.60
 -15   7  14  252.54   18.43
 -15  -7  14  242.75   19.01
 -15  -7  14  251.64   20.76
 -15  -7  14  260.56   19.56
 -16   7  15    1.13    3.86
 -16  -7  15    6.34    5.48
  16   7 -15    0.97    3.64
 -16  -7  15    8.35    5.36
  16   7 -15   -1.16    4.16
  17   7 -16    4.78    4.40
 -17  -7  16    1.73    5.00
 -17   7  16    1.16    4.16
 -17  -7  16    1.31    4.58
 -17  -7  16    5.10    4.22
 -18  -7  17  386.69   25.62
 -18   7  17  379.46   24.55
 -18  -7  17  344.56   24.79
 -18  -7  17  362.27   27.39
  18   7 -17  332.20   23.96
  19   7 -18   -2.55    5.22
 -19  -7  18    3.70    5.95
 -19  -7  18   -1.40    5.49
 -19   7  18   -1.22    4.49
 -19  -7  18    2.72    5.24
 -20  -7  19  265.73   21.11
 -20   7  19  276.40   20.25
 -20  -7  19  235.83   22.02
  20   7 -19  262.17   20.07
 -20  -7  19  282.29   21.19
 -21   7  20   85.48   10.58
 -21  -7  20   76.31   11.08
 -21  -7  20   83.21   12.60
  21   7 -20   79.25   10.75
 -21  -7  20   79.87   10.92
 -22   7  21  119.30   12.91
 -22  -7  21  101.90   14.28
  22   7 -21  116.07   12.97
 -22  -7  21  123.70   13.56
 -23   7  22   67.74   10.09
 -23   7  22   38.82    8.23
 -23  -7  22   37.72   10.24
  23   7 -22   57.20    9.43
 -23  -7  22   57.97   10.27
 -24   7  23   42.79    8.92
 -24   7  23   56.27    9.53
  24   7 -23   47.10    8.99
 -24  -7  23   42.14    9.28
 -24   8  25  104.27   12.75
  23   8 -24   45.80   12.47
 -23  -8  24   58.79   10.26
 -23   8  24   56.08   10.14
 -23  -8  24   45.12    9.98
  23   8 -24   51.09    9.77
  22   8 -23  214.35   23.84
 -22  -8  23  263.16   20.84
 -22  -8  23  213.26   19.78
 -22   8  23  218.03   19.18
  22   8 -23  265.45   20.58
  21   8 -22   27.84   10.09
 -21  -8  22   39.60    9.05
 -21  -8  22   38.18    8.56
 -21   8  22   31.14    7.46
  21   8 -22   36.33    7.91
  20   8 -21   63.53   12.43
 -20  -8  21   59.46   10.05
 -20  -8  21   50.75    9.65
 -20   8  21   74.95   10.44
  20   8 -21   60.47    9.62
  19   8 -20  165.09   20.14
 -19  -8  20  222.07   18.63
 -19  -8  20  208.37   18.20
 -19   8  20  219.54   17.93
  19   8 -20  217.08   17.86
  18   8 -19    6.80    7.05
  18   8 -19    4.00    5.03
 -18  -8  19    9.97    6.67
 -18   8  19    8.06    5.71
 -18  -8  19   -5.15    5.51
 -17   8  18   90.50   11.10
 -17  -8  18   98.30   11.67
  17   8 -18   95.74   11.08
  17   8 -18  111.24   14.78
 -17  -8  18   94.07   11.52
 -17  -8  18   75.23   11.60
 -16   8  17   40.99    7.76
 -16  -8  17   27.67    6.96
  16   8 -17   29.31    8.89
 -16  -8  17   33.92    7.28
 -16  -8  17   52.19    9.59
 -15   8  16    6.59    4.75
 -15  -8  16   13.71    6.24
  15   8 -16   10.06    6.67
 -15  -8  16    9.70    6.01
 -15  -8  16    7.96    5.87
 -14   8  15    6.59    5.12
 -14  -8  15   28.50    7.50
  14   8 -15   13.52    6.97
 -14  -8  15   16.50    5.67
 -14  -8  15   15.61    6.05
 -13   8  14    3.96    5.09
 -13  -8  14    2.71    5.10
  13   8 -14    1.86    5.59
 -13  -8  14    9.58    5.27
 -13  -8  14    9.18    5.63
 -12  -8  13  129.41   12.81
 -12  -8  13   82.56   11.34
  12   8 -13   96.72   13.02
 -12   8  13  129.34   12.64
 -12  -8  13  118.45   12.44
 -11  -8  12  495.51   31.96
 -11   8  12  539.36   32.44
 -11  -8  12  515.35   32.12
 -11  -8  12  485.74   32.31
 -11   8  12  531.08   30.30
  11   8 -12  489.26   29.71
  11   8 -12  434.12   32.91
  10   8 -11   31.89    7.55
 -10  -8  11   24.58    6.49
 -10   8  11   34.61    7.58
 -10   8  11   46.12    6.68
  10   8 -11   31.10    5.74
   9   8 -10  248.18   20.33
   9   8 -10  205.85   16.43
  -9   8  10  252.39   19.31
  -9   8  10  296.14   18.41
  -9  -8  10  213.13   18.48
   8   8  -9  146.56   13.80
   8   8  -9  141.45   11.90
   8   8  -9  116.29   13.49
  -8  -8   9  144.78   13.55
  -8   8   9  129.83   13.21
   7   8  -8    1.38    4.28
   7   8  -8    5.97    3.83
   7   8  -8   -1.56    4.14
  -7  -8   8    1.38    4.30
  -7   8   8    5.50    4.42
   6   8  -7  758.60   44.12
  -6   8   7  807.46   43.26
   6   8  -7  745.16   44.86
   6   8  -7  681.67   41.26
  -6  -8   7  816.50   44.90
  -6   8   7  688.60   43.24
  -5   8   6  209.79   17.25
  -5   8   6  200.19   17.39
   5   8  -6  243.47   18.45
  -5   8   6  237.74   17.06
   5  -8  -6  166.68   14.25
   5   8  -6  238.75   16.96
   5   8  -6  205.17   14.38
   5  -8  -6  212.52   15.87
   5   8  -6  233.20   16.33
  -5  -8   6  218.75   17.63
  -4  -8   5  258.07   19.83
   4   8  -5  270.25   20.42
  -4   8   5  280.26   19.19
  -4  -8   5  271.74   19.12
   4   8  -5  292.29   19.43
  -4   8   5  268.22   20.36
  -4  -8   5  230.80   18.65
   4   8  -5  254.33   16.53
   4  -8  -5  252.37   17.95
   4   8  -5  249.81   18.14
  -4   8   5  221.76   18.88
  -3   8   4   39.83    7.31
  -3  -8   4   43.67    7.52
   3   8  -4   38.78    7.62
  -3  -8   4   46.06    7.14
  -3   8   4   39.66    6.48
   3   8  -4   51.20    7.47
   3   8  -4   19.24    5.99
   3   8  -4   40.15    5.52
   3  -8  -4   37.12    6.12
   3   8  -4   45.77    6.67
  -3   8   4   45.77    7.37
   3  -8  -4   65.41    6.83
  -3  -8   4   27.86    5.89
   2   8  -3   49.35    8.00
  -2   8   3   32.52    6.01
   2   8  -3   29.79    6.55
  -2  -8   3   36.97    6.46
   2  -8  -3   22.98    5.33
  -2   8   3   31.03    6.80
  -2  -8   3   42.11    7.16
   2   8  -3   41.00    7.10
   2   8  -3   34.76    4.91
   2   8  -3   34.70    6.08
  -2  -8   3   37.98    6.45
  -2   8   3   38.81    7.09
   2  -8  -3   45.69    6.13
   2   8  -3   35.26    6.35
   1   8  -2  282.14   21.61
  -1  -8   2  250.74   19.45
   1   8  -2  355.50   22.25
   1  -8  -2  301.84   19.50
  -1   8   2  292.05   20.16
  -1  -8   2  291.12   20.65
  -1   8   2  278.84   19.01
   1  -8  -2  310.93   18.88
   1  -8  -2  257.72   19.56
  -1  -8   2  283.25   19.83
   1   8  -2  312.50   20.92
  -1   8   2  303.70   21.26
  -1   8   2  252.05   20.47
   0   8   1  657.08   37.15
   0  -8  -1  679.29   37.39
   0  -8   1  652.53   38.20
   0   8   1  659.57   38.25
   0   8  -1  672.48   39.39
   0  -8   1  648.92   37.83
   0   8  -1  669.70   38.67
   0   8   1  641.78   39.10
   0  -8  -1  644.05   38.00
   1   8   0 1055.21   57.55
  -1   8   0  971.64   56.26
   1  -8   0  990.18   55.58
  -1  -8   0 1079.88   56.56
   1   8   0 1062.33   58.08
   1  -8   0 1004.50   56.12
  -1  -8   0 1118.48   55.68
   1   8   0  947.35   55.82
  -1   8   0 1062.69   57.43
  -1  -8   0 1060.61   56.37
  -1   8   0 1068.49   58.72
   1   8   0 1110.01   57.42
   1   8   0 1037.36   55.19
   1  -8   0  978.01   54.10
  -2   8   1    3.52    3.20
   2   8  -1   15.12    5.10
   2   8  -1    6.24    4.64
   2  -8  -1   24.28    5.37
  -2   8   1   23.70    6.21
  -2  -8   1   14.09    4.65
   2   8  -1   16.39    5.30
   2   8  -1   18.04    5.32
  -2  -8   1   11.39    4.02
  -2   8   1   21.88    5.51
   2   8  -1   19.00    5.91
   2   8  -1   23.29    5.01
   2  -8  -1   13.01    4.23
  -2  -8   1   18.67    5.80
  -3  -8   2  835.13   47.62
   3   8  -2  847.13   47.67
  -3   8   2  886.43   47.80
  -3   8   2  792.38   48.02
  -3  -8   2  870.62   46.42
   3  -8  -2  815.84   44.26
   3   8  -2  775.08   44.64
   3   8  -2  784.50   46.51
   3   8  -2  788.45   46.69
  -3   8   2  823.11   46.52
  -4  -8   3  676.20   38.36
   4   8  -3  687.60   38.33
  -4   8   3  654.99   38.31
   4   8  -3  591.91   37.11
   4  -8  -3  612.17   35.78
  -4  -8   3  543.01   35.76
  -4   8   3  619.94   38.85
   4   8  -3  604.44   35.32
   4  -8  -3  620.15   34.84
   4   8  -3  617.96   37.02
  -4   8   3  628.44   36.94
  -5   8   4  332.45   23.99
  -5   8   4  337.73   25.67
   5   8  -4  396.25   25.37
  -5   8   4  408.78   26.27
   5   8  -4  355.36   24.92
   5  -8  -4  333.03   23.12
  -5  -8   4  339.57   23.74
   5  -8  -4  361.77   22.66
   5   8  -4  393.21   24.88
  -5  -8   4  417.21   25.98
  -6   8   5  576.52   35.74
  -6   8   5  555.05   37.44
   6   8  -5  613.03   36.57
   6   8  -5  625.31   37.09
  -6   8   5  634.45   37.48
   6  -8  -5  534.46   34.33
  -6  -8   5  666.06   37.30
   6  -8  -5  584.03   33.83
  -6  -8   5  591.18   35.58
   6   8  -5  631.73   36.11
   7   8  -6   51.22    7.40
   7   8  -6   40.78    7.67
   7  -8  -6   37.18    6.36
   7   8  -6   42.30    7.19
  -7  -8   6   44.61    7.71
  -7   8   6   42.17    7.32
   8   8  -7  694.11   40.39
   8   8  -7  658.74   41.62
   8  -8  -7  670.59   39.65
   8   8  -7  778.47   41.94
  -8  -8   7  757.97   42.10
  -8   8   7  637.63   40.37
  -9   8   8   35.89    6.67
   9   8  -8   28.19    5.91
  -9  -8   8   34.14    6.81
   9   8  -8   29.99    6.96
  -9  -8   8   32.06    7.19
  -9  -8   8   25.53    6.36
 -10  -8   9    5.37    4.75
  10   8  -9   14.51    4.87
 -10   8   9   24.77    6.25
 -10  -8   9   17.95    5.68
  10   8  -9   13.38    4.62
  10   8  -9   18.70    6.17
 -10   8   9   10.44    4.62
 -10  -8   9   21.76    6.28
 -11  -8  10   -2.69    4.83
  11   8 -10    1.10    4.24
 -11   8  10   -1.24    4.86
 -11  -8  10    5.17    5.09
  11   8 -10    4.88    5.22
 -11   8  10   -1.33    4.66
 -11  -8  10    1.59    4.59
 -12  -8  11    1.36    4.99
  12   8 -11   -1.09    3.61
 -12   8  11    4.91    4.92
 -12  -8  11    2.60    4.90
  12   8 -11    1.70    4.91
 -12   8  11   -1.36    4.23
 -12  -8  11   -1.62    4.86
  13   8 -12   50.52    7.57
 -13   8  12   52.54    8.13
 -13  -8  12   36.71    7.45
  13   8 -12   40.84    8.93
 -13  -8  12   51.37    9.17
 -13  -8  12   39.58    7.88
  14   8 -13  157.82   13.85
  14   8 -13  165.54   17.32
 -14  -8  13  168.98   15.25
 -14   8  13  168.70   14.59
 -14  -8  13  180.58   15.69
 -14  -8  13  174.44   16.68
 -15  -8  14    5.39    4.85
  15   8 -14    9.74    6.27
 -15  -8  14   22.53    6.30
 -15  -8  14    3.48    5.05
 -15   8  14    4.91    4.74
  16   8 -15  126.33   15.58
 -16  -8  15  154.60   14.50
 -16  -8  15  112.69   12.78
 -16   8  15  162.02   13.73
 -16  -8  15   93.10   13.39
 -17   8  16   28.75    6.98
 -17  -8  16   32.21    7.38
 -17  -8  16   20.27    7.63
  17   8 -16   19.15    8.10
  17   8 -16   22.94    6.33
 -18  -8  17   35.91    8.08
 -18   8  17   35.60    7.48
  18   8 -17   22.37    6.64
  18   8 -17   46.59   10.37
 -18  -8  17   36.05    8.78
 -18  -8  17   48.98    8.57
 -19  -8  18  280.61   20.67
 -19   8  18  236.19   18.70
  19   8 -18  205.77   18.27
 -19  -8  18  242.82   21.59
 -19  -8  18  220.41   19.09
  19   8 -18  258.55   24.05
 -20   8  19    6.63    5.54
 -20  -8  19    6.07    5.85
  20   8 -19    5.53    5.67
  20   8 -19   19.15    8.60
 -20  -8  19   14.09    6.86
 -20  -8  19   -4.43    6.17
 -21   8  20  108.47   12.34
 -21  -8  20   82.79   12.29
  21   8 -20  133.92   13.55
  21   8 -20  104.16   15.77
 -21  -8  20  107.77   15.03
 -21  -8  20  124.46   13.79
 -22   8  21   13.89    6.28
 -22  -8  21   27.34    7.91
  22   8 -21   20.57    7.24
  22   8 -21   25.61   10.12
 -22  -8  21   21.29    8.43
 -22  -8  21   18.73    7.78
  23   8 -22   31.68   10.30
  23   8 -22   33.18    8.56
 -23  -8  22   32.29    9.14
 -23   8  22   44.24    8.74
 -24   8  23   96.75   12.12
  24   8 -23   90.13   12.63
 -23  -9  24   55.37   10.96
 -23   9  24   61.44   10.39
  22   9 -23   -2.70    7.82
  22   9 -23    1.55    6.23
 -22  -9  23    4.93    6.85
 -22   9  23    9.07    6.54
 -22  -9  23   -1.63    6.01
  21   9 -22  160.40   20.50
  21   9 -22  206.96   17.97
 -21  -9  22  193.94   18.17
 -21   9  22  186.52   17.40
 -21  -9  22  199.86   18.52
 -20  -9  21   10.99    7.25
  20   9 -21    2.95    5.55
  20   9 -21    5.09    6.79
 -20  -9  21   15.82    6.96
 -20   9  21    2.94    5.79
  19   9 -20  110.00   12.78
  19   9 -20  103.47   15.94
 -19  -9  20  130.46   14.16
 -19   9  20  125.12   13.46
  18   9 -19   93.06   11.39
  18   9 -19   71.50   13.26
 -18   9  19  127.14   12.94
 -18  -9  19   95.00   12.40
 -18  -9  19  112.83   13.29
 -17  -9  18    1.52    5.32
  17   9 -18    9.19    7.15
 -17  -9  18   -3.60    5.60
 -17  -9  18    7.77    6.11
 -17   9  18    2.89    5.31
  16   9 -17  164.29   18.99
 -16  -9  17  197.25   17.18
 -16   9  17  165.85   16.06
 -16  -9  17  162.26   17.03
 -16  -9  17  205.66   17.60
 -15  -9  16    1.50    5.26
  15   9 -16   12.86    6.89
 -15   9  16    1.45    5.69
 -15  -9  16    5.20    6.06
 -15  -9  16    3.04    5.03
 -14  -9  15   65.78   10.67
  14   9 -15   62.18   11.19
 -14   9  15   68.48   10.03
 -14  -9  15   66.42   10.52
 -14  -9  15  104.64   11.92
 -13  -9  14   -1.49    5.23
 -13   9  14    5.89    5.54
  13   9 -14   -2.01    6.24
 -13   9  14    1.66    5.51
 -13  -9  14    6.71    6.17
 -13  -9  14   12.11    6.43
 -12  -9  13  323.84   25.15
 -12   9  13  370.23   25.91
 -12   9  13  349.75   26.00
 -12  -9  13  392.83   26.49
  12   9 -13  352.65   27.70
 -11  -9  12  304.97   22.45
  11   9 -12  267.15   23.33
 -11   9  12  249.33   21.53
 -11   9  12  352.45   23.68
 -11  -9  12  270.12   21.92
 -10   9  11   47.56    8.66
  10   9 -11   59.66    8.02
  10   9 -11   46.17    9.31
 -10  -9  11   41.40    8.31
   9   9 -10    9.01    5.46
  -9   9  10   18.52    5.77
   9   9 -10   20.63    5.06
  -9   9  10   14.08    5.80
  -9  -9  10   12.33    5.98
   8   9  -9   21.14    7.11
  -8  -9   9   10.88    5.49
   8   9  -9   18.68    5.05
  -8   9   9   13.90    6.25
   8   9  -9   17.02    6.00
   7   9  -8   72.85    9.87
   7   9  -8   89.90   11.63
   7   9  -8   78.22    9.11
  -7   9   8   71.71   10.34
  -7   9   8   72.97   10.94
  -7  -9   8   90.46   11.04
   6   9  -7    6.25    5.75
  -6   9   7    3.32    4.61
   6   9  -7   -1.14    3.29
  -6  -9   7    1.57    4.72
  -6   9   7    1.51    4.52
   5   9  -6  943.56   53.55
  -5   9   6  984.53   52.28
  -5   9   6  823.41   51.90
  -5   9   6  915.64   53.55
   5   9  -6  893.48   50.56
  -5  -9   6  931.30   53.45
  -4   9   5   61.70    9.37
   4   9  -5   51.15    9.10
  -4   9   5   60.13    8.51
   4   9  -5   65.46    9.55
   4   9  -5   41.21    7.26
  -4   9   5   59.05    8.79
  -4  -9   5   67.10    9.74
  -3   9   4   43.40    8.12
   3   9  -4   24.26    6.80
  -3   9   4   40.35    6.89
   3   9  -4   17.61    5.86
   3   9  -4   31.19    6.51
   3  -9  -4   42.56    6.85
   3   9  -4   39.49    5.57
  -3   9   4   33.59    7.49
  -3  -9   4   32.50    7.41
   2   9  -3  416.06   28.11
   2   9  -3  373.39   26.50
  -2   9   3  410.79   25.98
  -2   9   3  383.82   27.14
   2   9  -3  394.49   22.97
   2   9  -3  361.37   25.11
  -2   9   3  336.75   25.68
   1   9  -2    8.22    5.29
  -1   9   2   11.83    4.35
  -1  -9   2   11.71    5.16
  -1   9   2    3.70    4.09
   1   9  -2    1.43    4.45
  -1   9   2    3.01    4.53
   1   9  -2   13.61    5.07
   1   9  -2    2.58    3.74
  -1   9   2    8.60    4.89
   0   9   1  148.41   12.08
   0  -9  -1  139.58   12.04
   0   9  -1  112.00   12.71
   0  -9   1  142.11   12.86
   0   9   1  156.16   13.44
   0   9   1  130.81   13.43
   0   9  -1  119.44   12.41
   1   9   0   24.91    6.78
   1  -9   0   22.38    5.87
  -1  -9   0   39.67    6.45
  -1   9   0   34.22    7.12
   1   9   0   32.74    6.33
   1   9   0   34.16    5.90
   1   9   0   30.99    6.76
  -1   9   0   32.74    6.48
  -1   9   0   36.18    7.73
  -2  -9   1  432.18   28.45
   2   9  -1  404.22   28.27
  -2  -9   1  414.53   25.99
   2  -9  -1  423.24   26.89
  -2   9   1  403.32   27.72
   2   9  -1  415.29   27.07
  -2   9   1  377.67   28.30
   2   9  -1  387.93   25.43
   2   9  -1  404.38   27.40
   2   9  -1  412.74   27.67
  -2   9   1  403.02   27.04
  -3  -9   2  154.49   15.37
   3   9  -2  183.05   16.16
   3   9  -2  152.48   14.17
  -3   9   2  174.76   15.58
  -3   9   2  148.62   15.55
   3   9  -2  161.94   13.52
   3   9  -2  177.37   15.53
   3   9  -2  184.08   15.52
  -3   9   2  166.13   15.06
  -4  -9   3  422.74   28.21
   4   9  -3  420.79   28.05
  -4   9   3  416.40   27.95
  -4   9   3  409.23   28.86
   4   9  -3  372.77   24.94
   4   9  -3  401.85   27.02
  -4   9   3  364.78   26.37
  -5  -9   4  197.25   17.23
   5   9  -4  206.12   17.13
  -5   9   4  193.21   16.87
   5  -9  -4  185.12   15.01
  -5   9   4  168.15   17.11
   5   9  -4  164.97   14.29
  -5   9   4  174.73   15.67
   5   9  -4  190.12   16.16
   6   9  -5  149.23   13.92
   6   9  -5  118.51   12.21
   6   9  -5  135.05   13.67
  -6   9   5  121.95   13.48
  -6   9   5  141.19   14.98
  -6   9   5  108.26   12.20
  -6  -9   5  128.84   13.37
   6   9  -5  116.33   11.39
   7   9  -6  468.47   29.26
   7   9  -6  437.27   28.00
   7   9  -6  427.10   29.37
  -7   9   6  392.97   29.86
  -7  -9   6  432.20   28.91
  -7   9   6  374.97   27.36
   8   9  -7   11.44    4.59
   8   9  -7   11.33    5.68
   8   9  -7   11.60    5.23
  -8   9   7    8.41    5.30
  -8  -9   7    6.06    5.03
   9   9  -8   18.29    6.40
   9   9  -8   23.72    5.99
  -9   9   8   37.00    7.34
  -9  -9   8   39.23    7.87
 -10  -9   9   -2.99    4.95
  10   9  -9    2.46    3.95
 -10  -9   9   -2.84    5.34
  10   9  -9    3.43    4.76
  10   9  -9   -1.25    4.71
 -10   9   9   -2.89    4.34
  11   9 -10   66.35    9.00
 -11  -9  10   59.94    9.48
 -11   9  10   58.07    9.15
  11   9 -10   41.43    7.28
 -11  -9  10   64.29    9.64
  11   9 -10   47.75   10.04
 -11  -9  10   41.72    8.72
 -11   9  10   45.44    8.67
  12   9 -11    2.41    4.33
 -12  -9  11   -1.50    4.96
 -12   9  11    1.37    4.93
 -12  -9  11   -2.88    5.04
  12   9 -11    3.67    6.07
 -12  -9  11    1.77    5.50
 -12   9  11    1.49    4.63
 -13  -9  12  171.37   16.09
 -13   9  12  154.95   14.94
 -13  -9  12  178.99   16.12
  13   9 -12  167.31   17.32
 -13  -9  12  149.65   16.43
  13   9 -12  178.23   14.83
 -14  -9  13   13.57    6.30
  14   9 -13    5.93    5.27
 -14   9  13   10.80    5.54
 -14  -9  13    8.69    5.47
 -14  -9  13    5.52    5.54
 -15  -9  14  233.64   19.62
 -15   9  14  230.12   18.53
 -15  -9  14  293.02   20.71
  15   9 -14  193.30   20.43
 -15  -9  14  212.52   20.19
 -16  -9  15  128.49   13.51
  16   9 -15   98.28   14.36
 -16   9  15  118.61   12.45
 -16  -9  15  114.34   13.27
 -16  -9  15  113.53   14.20
 -17  -9  16  107.82   13.11
 -17  -9  16  136.65   14.17
 -17   9  16  129.67   12.96
 -17  -9  16   94.52   13.76
  17   9 -16  102.07   14.61
 -18   9  17   50.37    8.66
 -18  -9  17   62.70   10.11
  18   9 -17   39.16   10.24
  18   9 -17   61.21    9.58
 -18  -9  17   40.30    9.87
 -19  -9  18   10.93    6.14
 -19   9  18   -1.38    5.07
 -19  -9  18   -1.52    5.59
  19   9 -18   -7.16    7.42
  19   9 -18   -1.42    5.10
 -19  -9  18   -2.06    6.41
 -20   9  19   42.00    8.47
 -20  -9  19   22.38    8.05
 -20  -9  19   37.39    8.70
  20   9 -19   27.62    7.16
  20   9 -19   39.52   10.96
 -20  -9  19   25.39    9.11
 -21  -9  20   52.33   10.13
 -21   9  20   48.37    9.04
  21   9 -20   56.48    9.64
  21   9 -20   61.21   12.70
 -21  -9  20   50.90   10.59
 -21  -9  20   47.55   11.11
  22   9 -21    7.89    7.32
 -22   9  21    8.69    6.38
 -22  -9  21   10.04    6.86
  22   9 -21   13.72    7.14
 -22  -9  21    1.62    7.15
 -23   9  22    2.95    5.93
  23   9 -22    9.38    6.28
 -21 -10  22   21.86    8.68
  21  10 -22    8.20    8.81
  21  10 -22   15.78    6.87
 -21  10  22   15.70    7.17
 -21 -10  22   23.75    8.43
  20  10 -21  148.79   19.32
  20  10 -21  137.76   15.40
 -20 -10  21  163.88   16.47
 -20  10  21  177.69   16.61
  19  10 -20   23.24   10.18
  19  10 -20    7.59    6.49
 -19 -10  20   16.60    7.34
 -19  10  20   24.86    7.73
 -18 -10  19  227.08   20.55
 -18  10  19  270.56   21.06
 -18 -10  19  204.01   19.86
  18  10 -19  217.98   23.34
  18  10 -19  256.58   20.16
 -17 -10  18   63.76   11.24
  17  10 -18   87.57   14.19
 -17  10  18   78.00   11.63
 -17 -10  18  100.33   12.81
 -16 -10  17   90.06   11.69
 -16  10  17   75.27   11.33
 -16 -10  17   58.55   10.92
 -16 -10  17   78.46   11.32
 -16  10  17   62.33   11.43
  16  10 -17   59.02   12.00
 -15  10  16  186.57   17.38
 -15 -10  16  176.04   17.30
  15  10 -16  169.60   19.53
 -15  10  16  181.64   18.17
 -15 -10  16  189.09   17.69
 -14  10  15   35.12    8.12
  14  10 -15   13.36    7.71
 -14 -10  15   37.65    8.21
 -14  10  15   25.51    7.99
 -14 -10  15   36.58    8.96
 -13  10  14   66.34   10.67
  13  10 -14   60.66   11.20
 -13 -10  14   52.26    9.85
 -13  10  14   62.80   10.65
 -13 -10  14   51.43    9.72
 -12  10  13   13.04    7.04
 -12 -10  13  -14.69    6.93
 -12  10  13   -1.77    6.19
 -12 -10  13    6.68    6.29
  12  10 -13    2.11    5.36
 -11  10  12   55.90   10.06
 -11 -10  12   57.30    9.91
  11  10 -12   51.47   10.25
  10  10 -11  279.06   19.80
  10  10 -11  227.28   22.23
 -10  10  11  238.36   21.36
 -10 -10  11  334.30   23.61
   9  10 -10    5.16    5.34
   9  10 -10    3.58    4.07
  -9  10  10    7.81    6.83
   9  10 -10    3.94    6.13
  -9 -10  10    1.71    5.83
  -9  10  10    1.71    5.31
   8  10  -9  121.28   11.87
  -8  10   9   88.29   13.24
  -8  10   9  128.39   13.85
   8  10  -9  109.80   13.13
  -8 -10   9  111.59   13.35
   7  10  -8   30.90    6.80
  -7  10   8   22.56    7.46
  -7  10   8   30.09    7.29
   7  10  -8   13.80    6.11
  -7 -10   8   12.16    6.16
   6  10  -7   16.36    5.67
  -6  10   7   38.60    8.88
  -6  10   7   13.28    6.43
  -6 -10   7   22.66    7.82
   6  10  -7    5.21    5.45
   5  10  -6    8.78    6.77
   5  10  -6   11.54    5.16
  -5  10   6    5.39    5.22
   5  10  -6    6.67    5.37
  -5 -10   6   12.15    6.55
  -5  10   6    6.57    5.61
   4  10  -5  380.94   27.67
   4  10  -5  358.71   25.31
  -4  10   5  378.61   27.04
  -4  10   5  353.71   27.27
   4  10  -5  362.65   26.97
  -4 -10   5  407.77   28.20
  -3  10   4   31.02    8.06
   3  10  -4   46.48    7.93
   3  10  -4   33.94    8.02
  -3  10   4   48.26    8.69
   3  10  -4   55.58    9.53
  -3 -10   4   36.11    8.51
   2  10  -3    7.24    5.99
   2  10  -3    4.78    4.62
   2  10  -3    5.41    4.74
  -2  10   3    1.60    4.80
  -2  10   3    3.39    5.27
   1  10  -2  356.76   24.35
   1  10  -2  313.23   24.49
  -1  10   2  372.10   24.83
  -1  10   2  354.57   25.22
   1  10  -2  305.76   23.68
   1  10  -2  333.94   26.23
   0  10   1   -2.77    4.58
   0  10  -1   -1.57    4.88
   0  10   1    1.57    4.87
   0  10  -1    2.88    4.00
   0  10   1    1.74    5.05
   0  10  -1   -3.67    5.32
   0  10   1    3.19    4.52
  -1  10   0  407.25   28.94
   1  10   0  421.02   28.18
  -1  10   0  413.08   28.31
   1  10   0  403.73   28.74
   1  10   0  431.28   29.89
   1  10   0  407.73   26.24
  -2  10   1   90.29   12.53
   2  10  -1   99.50   12.25
   2  10  -1   88.70    9.81
   2  10  -1  109.82   11.88
  -2  10   1   94.65   11.78
   2  10  -1  100.01   11.76
   2  10  -1   80.18   10.97
  -2  10   1   84.74   10.94
  -2 -10   1   93.52   11.97
  -3 -10   2  792.27   47.75
   3  10  -2  815.91   48.14
   3  10  -2  848.30   47.33
   3  10  -2  748.12   43.95
  -3  10   2  769.31   48.65
   3  10  -2  767.14   46.23
  -3  10   2  787.44   47.60
  -3  10   2  739.35   46.11
   3  10  -2  816.69   46.99
  -4  10   3   -2.96    4.90
   4  10  -3    1.68    4.85
   4  10  -3    1.49    4.65
   4  10  -3    5.49    4.40
  -4 -10   3    1.69    5.25
  -4  10   3   -1.91    6.12
   4  10  -3    1.48    4.45
  -4  10   3    3.35    5.37
  -5  10   4    1.94    5.61
   5  10  -4   10.29    5.41
  -5  10   4   -1.71    5.13
   5  10  -4    1.66    5.48
  -5  10   4   -2.99    4.65
  -5 -10   4    3.39    5.44
  -6  10   5    5.93    6.57
   6  10  -5   15.89    5.71
  -6  10   5   10.35    5.91
   6  10  -5   24.51    7.67
  -6  10   5   10.57    5.72
  -6 -10   5   16.89    6.81
  -7  10   6   -2.01    5.59
   7  10  -6    5.68    5.22
   7  10  -6    5.23    5.93
   7  10  -6   -1.62    4.50
  -7  10   6    1.53    4.75
  -7 -10   6    1.68    5.40
  -8  10   7   83.83   13.06
   8  10  -7   94.74   11.29
   8  10  -7  128.38   14.09
   8  10  -7  108.14   12.65
  -8  10   7   95.73   11.99
  -8 -10   7   97.49   12.68
  -9 -10   8  420.63   27.98
   9  10  -8  378.61   25.49
   9  10  -8  327.56   26.64
  -9  10   8  371.28   28.88
  -9  10   8  319.72   25.28
  10  10  -9  437.99   27.76
  10  10  -9  413.45   29.95
 -10 -10   9  401.42   28.35
 -10  10   9  369.54   27.81
 -10 -10   9  401.87   28.85
  11  10 -10   33.15    7.36
 -11 -10  10   47.11    9.09
 -11  10  10   39.74    8.51
  11  10 -10   30.89    8.25
  11  10 -10   43.52    8.43
 -11  10  10   38.41    8.32
 -11 -10  10   36.27    8.66
 -12  10  11  429.65   29.05
  12  10 -11  427.08   27.95
 -12 -10  11  383.99   28.74
  12  10 -11  387.63   30.47
 -12 -10  11  467.19   29.96
 -13  10  12  369.18   25.06
 -13 -10  12  350.86   25.07
  13  10 -12  278.91   25.43
 -13 -10  12  303.17   24.42
 -14  10  13   62.24   10.02
 -14 -10  13   39.47    9.53
 -14 -10  13   41.05    8.45
  14  10 -13   78.29   12.59
 -14 -10  13   44.45    9.17
 -15 -10  14  424.00   28.14
 -15  10  14  427.57   27.62
 -15 -10  14  289.13   26.96
  15  10 -14  306.17   28.30
 -15 -10  14  424.65   28.28
 -16  10  15    7.31    6.32
 -16 -10  15    2.04    6.14
 -16 -10  15   -3.19    5.87
  16  10 -15    9.05    6.02
 -16 -10  15   -1.66    5.82
 -17 -10  16  233.50   20.06
 -17  10  16  234.83   19.42
  17  10 -16  217.35   22.60
 -17 -10  16  248.41   20.99
 -17 -10  16  202.25   20.95
 -18  10  17   21.86    7.13
 -18 -10  17   26.07    8.16
 -18 -10  17   27.66    8.46
  18  10 -17   29.02    9.39
 -18 -10  17   29.30    8.39
 -19 -10  18   -3.20    6.02
 -19 -10  18    6.52    7.99
  19  10 -18   -4.50    6.02
  19  10 -18    4.98    8.00
 -19  10  18    2.93    5.76
 -19 -10  18   -1.65    5.63
 -20 -10  19   79.92   11.85
 -20 -10  19   79.79   13.76
 -20 -10  19   99.19   12.76
 -20  10  19   82.79   11.18
  20  10 -19   97.67   15.65
  20  10 -19   67.33   10.78
 -21 -10  20    1.71    6.14
 -21  10  20   -2.99    5.87
  21  10 -20    1.56    6.12
  21  10 -20   -5.29    7.65
 -21 -10  20    4.99    7.32
 -22  10  21   45.31    9.48
 -20 -11  21    8.85    7.54
 -20  11  21    4.94    6.88
  20  11 -21    8.34    8.06
  20  11 -21   19.50    7.73
 -19 -11  20   35.22    9.12
  19  11 -20   11.15    6.86
  19  11 -20   24.39   10.03
 -19  11  20   33.04    8.46
 -19 -11  20   23.71    8.23
 -18 -11  19   49.14    9.95
  18  11 -19   44.90   11.77
 -18  11  19   34.89    9.25
 -18 -11  19   36.03    9.23
 -17 -11  18   59.52   11.11
  17  11 -18   61.68   12.81
 -17  11  18   85.46   11.96
 -17 -11  18   73.35   11.87
 -16 -11  17   36.91    9.01
  16  11 -17   37.57   10.99
 -16  11  17   32.12    9.29
 -16 -11  17   53.84   10.36
 -15 -11  16   21.12    8.12
  15  11 -16   39.04   10.47
 -15  11  16   23.98    7.79
 -15 -11  16   50.22   10.28
 -14  11  15  506.33   32.99
 -14 -11  15  441.11   31.78
  14  11 -15  440.31   34.77
 -14  11  15  378.89   31.38
 -14 -11  15  526.49   33.46
 -13  11  14    1.76    5.99
  13  11 -14    2.32    6.71
 -13 -11  14   -7.08    6.36
 -13  11  14   -1.92    5.77
 -13 -11  14    7.27    7.14
 -12  11  13  119.02   14.31
  12  11 -13   77.12   13.40
 -12 -11  13  100.87   13.46
 -12  11  13  106.43   14.00
 -12 -11  13  115.00   14.06
  11  11 -12   91.11   13.94
 -11  11  12  109.91   14.88
 -11 -11  12   94.13   13.31
 -11  11  12   80.92   12.40
  10  11 -11   24.35    6.51
 -10  11  11   23.82    8.64
 -10 -11  11   39.09    9.20
 -10  11  11   44.71    9.57
  -9  11  10  103.42   14.13
  -9  11  10  181.23   18.74
   9  11 -10  129.89   13.44
   9  11 -10  186.42   17.70
  -9 -11  10  137.32   15.99
  -8  11   9   29.33    8.36
  -8  11   9   33.56    9.37
   8  11  -9   46.26    7.97
   8  11  -9   30.14    8.97
  -8 -11   9   32.09    8.99
  -7  11   8   18.19    7.31
  -7  11   8   36.97    9.59
   7  11  -8   33.70    7.57
  -7 -11   8   34.23    8.90
   7  11  -8   41.63    9.11
   6  11  -7   26.68    8.00
   6  11  -7   20.30    7.17
   6  11  -7   19.23    6.11
  -6  11   7   18.11    7.64
  -6  11   7   16.22    6.85
  -6 -11   7   22.92    7.87
   5  11  -6    3.85    6.38
   5  11  -6    5.45    6.01
   5  11  -6    1.40    4.49
  -5  11   6   -1.97    5.92
  -5  11   6    1.78    4.75
  -5 -11   6   -1.90    5.92
   4  11  -5   27.20    8.23
   4  11  -5   37.61    8.98
   4  11  -5   25.63    7.10
  -4  11   5   27.00    8.02
  -4  11   5   37.12    8.28
  -4 -11   5   32.24    8.04
   3  11  -4   19.63    7.43
   3  11  -4   19.38    7.11
   3  11  -4   18.85    6.53
  -3  11   4   13.23    6.12
  -3  11   4    7.02    5.69
  -3 -11   4   30.17    7.90
  -2  11   3    7.44    6.67
   2  11  -3    3.96    5.95
   2  11  -3    1.73    5.21
   2  11  -3    2.95    5.17
  -2  11   3    1.74    5.04
   1  11  -2   -2.00    6.01
   1  11  -2    3.44    5.17
  -1  11   2    6.89    5.53
   1  11  -2    3.13    5.18
   1  11  -2    3.00    5.39
   0  11  -1   34.29    8.90
   0  11   1   65.22   11.04
   0  11   1   51.22    9.40
   0  11  -1   51.85    8.98
   0  11  -1   58.45    9.86
  -1  11   0    3.46    5.00
  -1 -11   0   -3.63    6.18
  -1  11   0   -3.17    4.92
   1  11   0    6.78    5.77
   1  11   0    3.38    5.60
   1  11   0   -1.90    5.50
   2  11  -1  383.86   28.37
  -2  11   1  365.04   28.58
  -2  11   1  339.60   26.82
   2  11  -1  348.04   26.58
   2  11  -1  360.98   27.17
  -2  11   1  363.73   26.53
  -2 -11   1  416.11   28.90
   3  11  -2   -5.59    6.52
  -3  11   2    1.80    5.76
   3  11  -2    6.40    5.45
   3  11  -2   13.18    5.91
  -3  11   2    8.20    7.36
  -3  11   2   11.25    6.32
  -3 -11   2   -1.85    5.54
   4  11  -3  119.63   13.71
  -4  11   3   73.21   11.68
   4  11  -3   84.48   11.55
  -4  11   3   91.68   13.42
   4  11  -3   92.38   11.82
  -4 -11   3   83.43   12.09
  -4  11   3   89.14   12.10
   5  11  -4  293.59   23.52
  -5  11   4  295.27   24.67
   5  11  -4  248.95   21.71
   5  11  -4  300.91   22.49
  -5 -11   4  271.49   23.08
  -5  11   4  252.82   21.55
  -6  11   5   54.29    9.33
  -6  11   5   36.72   10.28
   6  11  -5   29.76    7.56
   6  11  -5   34.19    8.74
  -6 -11   5   46.26    9.57
  -7  11   6   86.38   12.21
  -7  11   6   79.11   13.46
   7  11  -6   87.64   11.49
   7  11  -6  135.67   14.50
  -7 -11   6   86.55   12.79
  -8  11   7  330.35   27.56
   8  11  -7  351.69   24.74
   8  11  -7  313.10   25.22
  -8 -11   7  328.62   25.69
  -8  11   7  302.15   24.37
  -9  11   8  844.52   55.97
   9  11  -8  814.60   53.91
   9  11  -8  931.40   52.33
   9  11  -8  993.38   54.86
  -9  11   8  841.37   52.68
  -9 -11   8  964.64   54.83
  10  11  -9   -4.08    5.90
  10  11  -9   -1.45    4.80
 -10  11   9    6.84    6.29
 -10  11   9    2.29    6.89
 -11 -11  10  257.30   21.34
  11  11 -10  196.66   21.20
  11  11 -10  274.35   20.74
 -11  11  10  271.66   24.56
 -11 -11  10  279.39   22.61
 -12  11  11  290.09   22.50
 -12 -11  11  256.01   21.83
 -12 -11  11  303.59   23.57
  12  11 -11  225.71   22.96
 -13  11  12   60.58   10.62
 -13 -11  12   53.60   10.21
  13  11 -12   61.82   11.67
 -13 -11  12   56.43   10.45
 -14 -11  13  231.72   21.27
 -14  11  13  309.49   22.73
 -14 -11  13  272.40   22.64
  14  11 -13  236.01   23.62
 -15  11  14   71.70   11.02
 -15 -11  14   55.30   10.56
  15  11 -14   42.02   10.77
 -15 -11  14   56.32   10.85
 -16 -11  15  215.91   20.62
 -16  11  15  274.24   21.23
 -16 -11  15  240.34   21.15
  16  11 -15  201.80   22.40
 -17  11  16    4.70    6.54
 -17 -11  16   10.29    7.67
 -17 -11  16    3.59    5.95
  17  11 -16    9.88    7.68
 -18  11  17   20.23    7.21
 -18 -11  17    4.46    6.73
 -18 -11  17   20.74    7.76
 -18 -11  17   21.86    8.04
  18  11 -17   12.70    8.18
 -19 -11  18   13.61    8.38
 -19  11  18   12.42    6.98
 -19 -11  18   26.15    8.77
  19  11 -18   15.67    8.16
  19  11 -18   17.34    7.63
 -20  11  19    6.22    6.38
  20  11 -19    8.01    6.44
  20  11 -19    5.36    7.77
 -20 -11  19   17.05    7.63
  19  12 -20   -2.83    8.51
 -19  12  20    6.99    6.88
 -19 -12  20   21.15    9.13
 -18 -12  19   61.45   11.43
  18  12 -19   22.16   10.92
 -18  12  19   70.69   11.93
 -18 -12  19   49.69   10.67
 -17 -12  18    5.60    7.18
  17  12 -18    5.41    7.52
 -17  12  18   -3.58    7.46
 -17 -12  18   -1.91    7.18
 -16 -12  17   47.01   10.80
  16  12 -17   26.41    9.85
 -16 -12  17   32.68    8.88
 -16  12  17   36.18    8.99
  15  12 -16  196.20   22.67
 -15  12  16  226.44   20.66
 -15 -12  16  236.02   21.33
 -15 -12  16  208.24   20.61
 -14 -12  15    5.68    7.29
  14  12 -15   -2.53    7.31
 -14 -12  15    9.72    8.26
 -14  12  15    1.87    6.38
 -13  12  14  235.78   23.98
 -13  12  14  250.30   22.08
 -13 -12  14  245.78   22.16
  13  12 -14  240.10   23.91
 -13  12  14  238.89   22.39
 -13 -12  14  249.99   22.35
 -12  12  13   44.07   10.43
 -12 -12  13   41.81   10.46
 -12  12  13   33.60   10.42
 -12  12  13   46.56    9.99
 -12 -12  13   71.34   12.20
 -11  12  12  139.82   17.81
 -11 -12  12  176.30   18.47
 -11  12  12  162.66   17.86
  10  12 -11  229.66   18.61
 -10  12  11  280.61   24.42
 -10 -12  11  219.24   21.14
 -10  12  11  215.78   21.28
  -9  12  10   73.41   12.55
  -9  12  10   85.11   13.95
   9  12 -10  117.31   12.55
  -9 -12  10  109.88   14.85
   9  12 -10   95.86   13.76
   8  12  -9   77.67   12.88
   8  12  -9   78.25   12.65
   8  12  -9   86.74   10.94
  -8  12   9  133.51   16.09
  -8  12   9   94.52   13.24
  -8 -12   9   85.92   13.00
   7  12  -8    2.05    5.71
   7  12  -8    2.02    5.39
   7  12  -8    2.90    5.08
  -7  12   8    4.45    6.68
  -7  12   8   -7.81    7.01
  -7 -12   8    2.05    6.15
   6  12  -7  126.15   15.65
   6  12  -7  127.38   15.64
   6  12  -7  118.30   13.02
  -6  12   7  132.96   16.39
  -6  12   7  106.60   14.56
  -6 -12   7  119.57   15.70
   5  12  -6  152.35   16.80
   5  12  -6  137.36   15.59
   5  12  -6  108.48   12.80
  -5  12   6  123.82   15.42
  -5  12   6  101.85   14.27
  -5 -12   6  113.32   15.23
   4  12  -5   48.39   10.75
   4  12  -5   36.70    8.89
   4  12  -5   49.13    8.96
  -4  12   5   46.00   10.56
  -4  12   5   45.76   10.02
  -4 -12   5   43.19   10.26
   3  12  -4   57.38   11.29
   3  12  -4   62.65   11.15
   3  12  -4   60.91    9.88
  -3  12   4   67.65   12.09
  -3 -12   4   61.41   11.27
  -3  12   4   53.04   10.59
   2  12  -3   20.63    7.56
   2  12  -3   11.13    6.03
  -2  12   3   15.01    6.61
   2  12  -3   38.66   10.23
  -2 -12   3   10.15    7.33
   1  12  -2   61.49   10.49
  -1  12   2   52.74   10.80
   1  12  -2   41.20   10.24
   1  12  -2   48.52    9.35
  -1  12   2   33.44    8.97
   0  12  -1   -1.87    4.99
   0  12  -1    8.20    6.46
   0  12   1   18.44    7.11
   0  12  -1    8.51    6.27
   0  12   1   10.43    7.31
   0  12  -1   19.73    8.80
  -1 -12   0   25.73    8.13
   1  12   0   36.40    8.82
  -1  12   0   39.35    8.86
   1  12   0   42.01    8.85
  -1  12   0   42.08   10.51
   1  12   0   39.19    9.23
  -2 -12   1   19.92    8.69
   2  12  -1   12.26    7.77
   2  12  -1   26.93    8.96
   2  12  -1   29.04    8.32
  -2  12   1   34.47    8.15
  -3  12   2  150.84   16.06
  -3  12   2  146.47   17.81
   3  12  -2  139.49   15.41
   3  12  -2  161.63   17.56
  -3 -12   2  156.08   17.04
  -4  12   3   76.88   11.47
  -4  12   3   65.48   12.09
   4  12  -3   55.56   10.23
  -4 -12   3   86.30   12.83
   4  12  -3   83.96   12.78
  -5  12   4  188.53   20.99
   5  12  -4  227.07   19.74
  -5 -12   4  228.14   21.15
   5  12  -4  247.15   21.83
  -5  12   4  236.19   20.49
  -6  12   5   47.89    9.52
  -6  12   5   39.77   10.46
   6  12  -5   31.88    8.51
   6  12  -5   39.18    8.95
  -6 -12   5   42.14    9.58
  -7  12   6   12.51    7.03
  -7  12   6   14.28    7.65
   7  12  -6    1.65    5.13
  -7 -12   6    1.99    5.56
   7  12  -6   15.54    7.48
  -8  12   7  185.80   20.98
   8  12  -7  248.79   20.02
   8  12  -7  220.41   20.57
  -8 -12   7  210.64   20.44
  -8  12   7  238.09   20.90
  -9  12   8    1.82    5.26
   9  12  -8   -5.79    5.80
  -9  12   8    7.34    7.35
  -9 -12   8    1.98    6.55
   9  12  -8   -3.17    4.75
 -10  12   9   34.70   10.47
 -10 -12   9   33.36    9.46
  10  12  -9   35.70    8.43
  11  12 -10    2.25    6.25
 -11 -12  10   -1.83    6.24
  11  12 -10    3.05    5.19
 -11  12  10   -2.50    7.52
 -11 -12  10   13.69    7.69
 -12  12  11   16.11    7.85
  12  12 -11   20.71    8.16
 -12 -12  11   29.38    8.94
 -12  12  11   37.96   10.83
 -12 -12  11   52.13   10.60
 -13  12  12  198.20   19.03
 -13 -12  12  186.55   18.69
  13  12 -12  148.57   19.04
 -13  12  12  225.28   22.69
 -13 -12  12  175.23   18.53
 -14  12  13  151.22   16.38
  14  12 -13  104.05   16.28
 -14 -12  13  147.90   16.50
 -14 -12  13  177.98   17.85
 -14  12  13  111.38   17.75
 -15 -12  14   76.66   12.56
  15  12 -14   67.00   13.23
 -15 -12  14   93.64   13.27
 -15  12  14  104.40   13.36
 -16 -12  15   20.07    7.89
  16  12 -15   -2.55    7.65
 -16 -12  15    1.90    6.82
 -16  12  15   15.18    7.55
 -17 -12  16   -1.82    8.14
  17  12 -16   -2.61    7.26
 -17 -12  16    3.81    6.12
 -17  12  16   -3.34    6.28
 -18 -12  17   -7.30    7.32
  18  12 -17   -8.03    8.04
 -18  12  17    6.61    6.36
 -18 -12  17   13.44    7.55
  19  12 -18   54.76   12.96
 -19  12  18   34.38    8.73
  17  13 -18   14.15    9.93
 -17  13  18   18.91    8.21
 -16  13  17   90.29   13.57
  16  13 -17   72.17   14.88
 -16 -13  17   92.14   14.00
 -16  13  17   77.68   14.24
 -16 -13  17  113.18   14.87
 -15  13  16    9.80    7.87
 -15 -13  16    2.06    7.92
 -15  13  16   -2.64    8.22
 -15 -13  16   -2.00    7.18
 -14  13  15   13.97    8.50
 -14 -13  15    8.27    8.32
 -14  13  15   15.67    9.16
 -14 -13  15   14.14    8.45
 -13  13  14   -6.07    8.28
 -13 -13  14    6.07    8.13
 -13  13  14    2.59    8.04
 -13 -13  14    2.10    7.14
 -12 -13  13   -4.05    7.96
 -12  13  13   -2.56    6.81
 -12 -13  13   -6.35    8.32
 -12  13  13    4.29    7.09
 -11  13  12   63.18   13.20
 -11  13  12   63.95   11.90
 -11 -13  12   70.70   12.44
  10  13 -11  172.34   19.64
  10  13 -11  188.22   16.80
 -10  13  11  172.16   20.40
 -10  13  11  194.95   19.88
 -10 -13  11  159.45   18.93
   9  13 -10    6.56    7.02
   9  13 -10    4.46    6.70
  -9  13  10   -4.92    6.55
   9  13 -10    2.97    5.33
  -9 -13  10    2.18    7.43
  -9  13  10   -2.11    6.09
   8  13  -9  250.09   22.60
  -8  13   9  232.60   22.83
   8  13  -9  201.20   18.00
  -8 -13   9  274.84   23.43
  -8  13   9  163.23   19.15
   8  13  -9  199.79   21.05
  -7  13   8   40.44   10.89
   7  13  -8   34.58    9.12
   7  13  -8   37.06    8.05
   7  13  -8   15.43    8.41
  -7 -13   8   24.19    8.76
  -7  13   8   27.02    8.93
  -6  13   7    7.00    7.26
   6  13  -7    6.40    6.64
   6  13  -7    7.88    5.80
   6  13  -7    4.44    6.68
  -6 -13   7   -2.22    6.17
  -6  13   7   12.38    6.83
  -5  13   6   68.62   12.93
   5  13  -6   73.33   12.53
   5  13  -6   97.87   11.90
  -5  13   6   82.00   12.93
  -5 -13   6  125.94   15.46
   5  13  -6   64.99   12.57
   4  13  -5    4.51    7.25
   4  13  -5    1.63    5.25
  -4  13   5    8.97    7.85
  -4  13   5    2.04    6.13
  -4 -13   5   11.04    7.09
  -3  13   4   32.26    8.77
   3  13  -4   66.11   12.28
  -3 -13   4   32.93    9.67
  -2  13   3   12.00    6.82
   2  13  -3    4.61    7.17
  -2  13   3    4.61    6.93
  -2 -13   3    4.37    7.03
  -1  13   2   35.72    9.40
   1  13  -2   20.97    8.28
  -1  13   2   38.67    9.94
   0  13   1  198.16   18.94
   0  13   1  153.61   17.77
   0  13  -1  162.73   19.13
   0  13   1  163.86   18.73
   0 -13  -1  200.97   19.49
  -1  13   0   49.38    9.86
   1  13   0   42.98   10.50
   1  13   0   46.45   10.05
  -1  13   0   35.80   10.18
   1  13   0   42.09   10.12
  -1 -13   0   51.09   10.47
  -2  13   1   33.17    8.71
   2  13  -1   53.33   10.44
  -2 -13   1   40.74    9.93
   2  13  -1   41.67   10.45
  -2  13   1   38.67   10.80
   3  13  -2   20.60    7.83
  -3  13   2   11.12    6.99
  -3 -13   2    2.15    6.47
   3  13  -2    8.67    6.29
   4  13  -3  137.26   15.98
   4  13  -3  115.94   14.34
  -4  13   3   98.87   14.03
  -4  13   3  113.87   16.47
  -4 -13   3  157.86   17.44
   5  13  -4   12.76    7.49
   5  13  -4   21.74    7.75
  -5  13   4   15.03    7.29
  -5  13   4   22.19    8.90
  -5 -13   4   25.90    8.71
   6  13  -5   92.67   13.36
   6  13  -5   92.50   12.55
  -6  13   5   66.31   11.23
  -6  13   5   65.22   13.07
  -6 -13   5   66.38   12.32
   7  13  -6   71.03   12.76
   7  13  -6   78.50   12.09
  -7  13   6   87.62   12.90
  -7  13   6   96.78   15.16
  -7 -13   6  107.12   14.56
   8  13  -7  112.35   15.16
  -8  13   7  142.16   18.56
  -8 -13   7  132.12   16.22
   8  13  -7  119.84   14.24
   9  13  -8  124.44   15.61
  -9  13   8  115.19   17.49
  -9 -13   8  116.60   15.65
   9  13  -8   97.17   12.85
 -10  13   9   10.58    8.51
 -10 -13   9   16.80    8.45
  10  13  -9   11.50    6.62
 -11  13  10   13.37    8.90
 -11 -13  10   16.71    9.23
 -11 -13  10   19.49    8.33
  11  13 -10   25.78    7.38
 -12  13  11   32.53    9.96
 -12  13  11   37.84   11.38
 -12 -13  11   37.34   10.11
 -12 -13  11   27.33    9.27
 -13  13  12   -1.89    7.13
 -13  13  12   27.27   10.51
 -13 -13  12   20.49    8.56
 -13 -13  12    5.85    7.01
 -14  13  13   48.24   10.36
 -14 -13  13   54.44   11.17
 -14  13  13   55.01   13.45
 -14 -13  13   40.85   10.87
 -15  13  14   51.03   10.82
  15  13 -14   23.56   10.15
 -15 -13  14   28.90    9.48
 -15  13  14    5.57    8.45
 -15 -13  14   34.38    9.40
 -16  13  15    1.79    7.33
  16  13 -15    2.68    7.45
 -16 -13  15    3.84    7.72
 -16  13  15    8.44    9.03
 -16 -13  15   18.15    8.26
 -17  13  16    1.76    6.93
  17  13 -16   -5.48    8.23
 -15  14  16   11.08    8.02
 -15  14  16   -2.06    7.77
 -14  14  15   14.73    9.72
 -14  14  15   16.47    9.88
 -14 -14  15   10.98    8.84
 -14 -14  15   12.74    8.54
 -13  14  14    8.54    7.88
 -13 -14  14   23.46    9.55
 -13 -14  14    8.87    8.73
 -13  14  14    8.15    8.46
 -12 -14  13   10.67    8.21
  12  14 -13    2.47    7.68
 -12 -14  13    4.48    8.81
 -12  14  13   -5.38    8.64
  11  14 -12  121.45   17.14
 -11 -14  12  124.93   17.24
 -11  14  12  109.23   16.96
 -10  14  11   21.08   10.17
 -10 -14  11    9.15    8.44
 -10  14  11    8.90    7.61
  10  14 -11   26.30   10.00
  -9  14  10  340.92   29.83
   9  14 -10  402.08   31.74
  -9  14  10  350.92   31.58
  -9 -14  10  421.78   31.95
  -8  14   9   -2.20    7.50
   8  14  -9    7.00    7.72
  -8  14   9   -2.56    7.96
  -8 -14   9    6.96    8.54
  -7  14   8   61.34   12.25
   7  14  -8   65.46   12.74
  -7  14   8   65.48   13.36
  -7 -14   8   90.70   14.23
  -6  14   7   30.54   10.38
   6  14  -7    7.07    8.05
  -6  14   7    7.42    7.71
  -6 -14   7   11.75    8.66
  -5  14   6    6.50    7.38
   5  14  -6   -2.38    7.64
  -5  14   6    2.43    7.03
  -5 -14   6   14.10    9.05
  -4  14   5   17.19    8.00
   4  14  -5   38.36   11.29
  -4 -14   5   28.20    9.51
  -3  14   4   -2.13    6.41
   3  14  -4   -7.27    7.28
  -3 -14   4   -4.68    7.97
  -2  14   3    6.35    7.21
   2  14  -3   14.71    8.36
  -2  14   3    2.46    7.40
  -2 -14   3    4.67    8.18
  -1  14   2   -4.20    6.54
  -1  14   2  -10.47    7.71
   1  14  -2   -4.96    7.97
  -1  14   2   -2.43    7.02
  -1 -14   2    4.65    7.70
   0  14   1   78.56   12.61
   0  14   1   62.51   12.14
   0  14   1   95.73   14.70
   0  14  -1   82.93   14.71
   0 -14  -1   70.12   13.09
  -1  14   0   23.30    7.94
   1  14   0   42.74   10.32
  -1  14   0   50.94   12.02
   1  14   0   14.16    9.02
  -1 -14   0   52.34   11.51
  -2  14   1    3.89    5.86
   2  14  -1   -2.33    6.75
  -2  14   1   15.50    8.30
   2  14  -1   18.01    7.87
  -2 -14   1    4.56    7.98
  -3  14   2    5.89    6.70
  -3  14   2   10.47    8.16
   3  14  -2   18.41    8.48
   3  14  -2   21.64    8.07
  -3 -14   2    2.29    8.23
  -4  14   3    1.97    6.52
   4  14  -3    4.56    6.60
   4  14  -3   -3.87    6.59
  -4 -14   3   16.10    8.66
  -5  14   4    5.24    7.87
  -5  14   4    1.98    6.56
   5  14  -4    4.51    7.02
   5  14  -4    1.90    6.29
  -5 -14   4    4.57    7.34
  -6  14   5    7.99    8.01
  -6  14   5    7.99    6.81
   6  14  -5    3.73    6.36
  -6 -14   5    2.28    7.56
   6  14  -5   15.66    8.80
  -7  14   6   13.52    9.46
   7  14  -6    1.83    6.57
  -7 -14   6    2.27    7.94
   7  14  -6    2.22    7.13
  -8  14   7   13.70    9.60
   8  14  -7   16.14    7.22
  -8 -14   7   11.33    8.55
   8  14  -7   11.07    6.91
  -9  14   8   13.87    9.28
   9  14  -8   40.38    9.23
  -9 -14   8   27.01    9.49
   9  14  -8   33.12    9.96
 -10 -14   9   33.39   10.73
 -10  14   9   39.27   11.63
  10  14  -9   42.98    9.44
 -11 -14  10    2.21    7.54
 -11 -14  10    6.17    7.01
  11  14 -10   18.55    6.90
 -11  14  10   -5.66    8.80
 -12 -14  11   -2.19    7.47
 -12 -14  11    2.06    7.38
 -12  14  11    2.85    8.86
 -12  14  11   -2.02    7.26
 -13 -14  12   -6.49    9.52
 -13 -14  12   10.26    7.55
 -13  14  12    2.87    8.63
 -13  14  12    7.98    7.84
 -14 -14  13   24.50   10.03
 -14  14  13   17.38    9.65
 -14  14  13   31.36    9.89
 -15  14  14    7.66    8.43
 -11 -15  12   -2.37    8.72
 -10 -15  11   33.68   10.87
   9  15 -10   12.23    8.56
  -9 -15  10    4.85    8.50
  -8  15   9    2.30    7.41
   8  15  -9   14.70    9.03
  -8 -15   9   24.34    9.59
  -7  15   8    6.88    7.81
   7  15  -8   -2.46    7.13
  -7 -15   8   -2.46    8.13
  -6  15   7   -2.28    6.84
   6  15  -7    7.43    8.90
  -6 -15   7    4.93    8.63
  -5  15   6   11.31    8.55
   5  15  -6   20.03   10.08
  -5 -15   6   22.26    9.56
  -4  15   5   76.49   13.03
  -4  15   5   72.57   15.12
   4  15  -5   48.02   12.24
  -4 -15   5   74.45   14.29
  -3  15   4   11.17    7.84
  -3  15   4    2.65    7.98
   3  15  -4   22.97    9.85
  -3 -15   4   27.22   10.34
  -2  15   3   64.36   12.52
   2  15  -3   51.68   12.75
  -2  15   3   62.54   13.68
  -2 -15   3   56.75   12.83
  -1  15   2    8.81    7.71
   1  15  -2    2.62    8.68
  -1  15   2   -2.56    7.98
   1 -15  -2   11.94    8.79
  -1 -15   2   24.58   10.63
   0  15  -1    5.31    8.53
   0  15   1    5.05    7.59
   0 -15   1   22.06    9.64
   0 -15  -1   -2.39    8.60
  -1  15   0   -5.39    8.37
   1  15   0    2.49    7.73
  -1 -15   0    4.80    7.95
  -2  15   1   22.53    9.09
   2  15  -1   17.19    8.46
  -2  15   1   38.29   11.47
  -2 -15   1   38.56   11.35
  -3  15   2   39.02   10.38
  -3  15   2   41.60   12.47
   3  15  -2   21.81    9.63
   3  15  -2   30.68    9.67
  -3 -15   2   16.93   10.18
  -4  15   3    8.26    7.22
   4  15  -3    4.02    6.26
  -4 -15   3   -2.42    7.28
  -4  15   3   -5.62   11.06
   4  15  -3   12.01    8.18
   5  15  -4    1.97    6.91
  -5 -15   4    2.40    9.45
   5  15  -4   -4.75    7.62
  -6  15   5    8.40    9.03
   6  15  -5   21.32    7.67
  -6 -15   5   14.38    9.27
   6  15  -5   35.27   10.88
  -7  15   6   -8.52    9.12
   7  15  -6    3.80    6.47
  -7 -15   6    4.78    8.58
   7  15  -6   -2.34    7.51
  -8  15   7    2.88    8.33
   8  15  -7   -1.86    6.50
  -8 -15   7   -9.54    8.35
   8  15  -7   -2.33    7.70
  -9  15   8   -2.91    8.43
   9  15  -8   12.72    7.15
  -9 -15   8   16.48    9.64
   9  15  -8   -2.32    7.92
 -10 -15   9  -14.04   11.43
  10  15  -9   -3.56    5.72
 -10  15   9    5.88    9.44
 -11 -15  10    2.15    8.81
  11  15 -10    3.49    6.11
 -11  15  10    8.88    9.21
 -12  15  11   23.26   10.10
   8  16  -9  107.30   17.05
   7  16  -8   10.26   10.11
  -7  16   8   18.93    9.14
  -6 -16   7   66.73   14.06
   6  16  -7   80.07   14.59
  -6  16   7   63.57   13.10
  -5 -16   6   30.97   11.42
   5  16  -6   28.71   10.96
  -5  16   6   20.01   10.09
  -5  16   6   30.49   10.89
  -4 -16   5   -7.76    9.52
  -4  16   5   -2.82    9.86
   4  16  -5   -2.64    8.47
  -4  16   5   -2.33    7.25
  -3 -16   4    5.16    8.29
  -3  16   4    2.77    9.18
   3  16  -4   -2.67    9.33
  -3  16   4   -2.32    7.20
  -2 -16   3   12.90    8.80
   2 -16  -3   12.50    9.63
  -2  16   3   10.91    9.55
   2  16  -3    5.40    7.83
  -2  16   3   11.52    8.07
   1 -16  -2   -2.51    8.78
  -1 -16   2  -10.34    8.81
   1  16  -2    2.74    9.07
  -1  16   2   -2.68    8.61
   0 -16  -1    2.51    8.07
   0 -16   1    2.58    8.78
   0  16  -1   -2.78    8.64
   0  16   1    2.64    8.48
   1 -16   0    5.13    8.24
  -1 -16   0    2.52    8.10
   1  16   0    5.20    7.52
  -1  16   0   11.29    9.62
  -2 -16   1   -7.58    8.61
   2  16  -1    5.12    8.48
  -2  16   1   -8.60    8.91
  -3 -16   2   15.18    8.64
   3  16  -2    5.06    8.88
  -3  16   2   17.46    9.93
  -4 -16   3   12.55    8.79
   4  16  -3    2.50    8.03
  -4  16   3    2.95    9.18
  -5 -16   4   30.02   10.93
  -5  16   4   53.78   14.07
   5  16  -4   24.74   10.81
  -6 -16   5    7.48    9.18
  -8  16   7   20.91   10.50
 -27   0  29   19.70    7.93
 -26   0  28   27.35    8.34
 -26   0  28   30.31    8.88
 -25   0  27   73.27   11.35
 -25   0  27   85.14   11.94
 -25   0  27   84.61   11.72
 -24   0  26  307.86   22.61
  24   0 -26  316.69   23.23
 -24   0  26  285.82   22.46
 -24   0  26  245.56   21.42
 -23   0  25   61.64    9.60
  23   0 -25   46.63    9.17
 -23   0  25   27.57    7.98
 -23   0  25   52.89    8.20
 -23   0  25   49.73    9.21
 -22   0  24   38.48    7.39
 -22   0  24   55.04    8.58
  22   0 -24   41.55    8.55
 -22   0  24   47.01    8.43
 -22   0  24   60.33    8.27
 -22   0  24   48.28    8.23
 -21   0  23  136.72   13.57
 -21   0  23  146.09   13.18
 -21   0  23  151.78   13.55
  21   0 -23  116.68   12.67
 -21   0  23  118.37   11.86
 -21   0  23  127.71   12.09
 -20   0  22  110.32   11.91
 -20   0  22  125.82   11.94
 -20   0  22  124.11   11.67
  20   0 -22  101.56   11.24
 -20   0  22  103.08   10.65
 -20   0  22  106.10   10.65
 -19   0  21  325.80   21.33
 -19   0  21  262.05   19.90
 -19   0  21  308.64   20.58
 -19   0  21  274.89   19.61
 -19   0  21  290.57   19.53
  19   0 -21  297.40   20.70
 -18   0  20  156.45   12.71
 -18   0  20  139.20   11.93
 -18   0  20  136.39   12.32
 -18   0  20  166.89   13.28
  18   0 -20  165.27   13.68
 -17   0  19  212.86   15.91
 -17   0  19  215.54   15.35
 -17   0  19  214.35   15.89
 -17   0  19  254.03   16.85
  17   0 -19  240.74   16.93
 -16   0  18  313.74   19.96
 -16   0  18  294.13   18.95
 -16   0  18  290.06   19.74
 -16   0  18  332.22   20.24
  16   0 -18  292.33   20.00
  15   0 -17    0.67    2.84
 -15   0  17    0.82    3.04
 -15   0  17    2.43    2.91
 -15   0  17    4.89    2.58
  15   0 -17    8.46    3.31
  15   0 -17    5.32    3.34
  15   0 -17    2.62    3.20
 -15   0  17    3.21    3.16
 -14   0  16  687.10   37.28
  14   0 -16  733.84   36.26
  14   0 -16  672.00   36.31
  14   0 -16  707.01   36.58
 -14   0  16  668.14   37.38
 -14   0  16  630.65   36.79
  14   0 -16  656.96   36.28
 -14   0  16  667.47   36.36
  14   0 -16  713.13   37.78
 -14   0  16  668.84   35.43
 -13   0  15    3.52    2.22
 -13   0  15    3.53    2.51
 -13   0  15    5.93    2.98
  13   0 -15    4.92    2.63
 -13   0  15    3.42    2.75
 -13   0  15    7.57    2.70
  13   0 -15    9.12    2.70
  13   0 -15    9.77    3.00
  13   0 -15    6.05    3.11
  13   0 -15    9.86    3.10
 -13   0  15    2.69    2.87
  13   0 -15    1.69    2.49
 -12   0  14   61.76    6.32
  12   0 -14   65.49    5.73
  12   0 -14   76.31    6.27
 -12   0  14   40.69    5.84
 -12   0  14   51.54    5.72
  12   0 -14   56.97    5.89
  12   0 -14   57.29    5.81
 -12   0  14   68.96    5.95
 -12   0  14   64.14    6.05
  12   0 -14   58.93    6.30
  12   0 -14   60.23    6.01
 -12   0  14   61.66    5.21
 -11   0  13   74.25    6.79
  11   0 -13   73.67    6.37
  11   0 -13   78.10    6.61
 -11   0  13   77.47    7.44
 -11   0  13   81.75    6.88
  11   0 -13   82.30    6.83
  11   0 -13   72.58    6.38
 -11   0  13   79.45    6.41
  11   0 -13   80.29    7.05
  11   0 -13   93.04    7.11
 -11   0  13   74.30    6.53
 -11   0  13   69.64    5.74
  10   0 -12    1.29    2.16
 -10   0  12    2.45    2.49
  10   0 -12    1.77    1.95
 -10   0  12    0.61    2.57
  10   0 -12   15.79    3.05
 -10   0  12    4.58    2.04
 -10   0  12    1.26    1.69
  10   0 -12    1.71    2.25
  10   0 -12    2.32    2.18
 -10   0  12    0.47    2.26
  10   0 -12    0.49    2.30
 -10   0  12    1.61    1.55
   9   0 -11   17.63    3.08
  -9   0  11   29.81    3.72
   9   0 -11   20.89    3.13
  -9   0  11   26.86    3.94
   9   0 -11   27.70    3.61
  -9   0  11   26.82    3.51
  -9   0  11   19.52    2.82
   9   0 -11   27.83    3.68
  -9   0  11   23.16    3.31
   9   0 -11   22.06    3.40
   9   0 -11   28.69    3.43
  -9   0  11   21.25    2.67
  -8   0  10 1042.02   51.41
   8   0 -10 1077.71   51.53
   8   0 -10 1052.91   51.34
  -8   0  10  981.18   52.30
  -8   0  10 1031.30   51.47
   8   0 -10 1028.39   51.39
   8   0 -10 1004.54   51.02
  -8   0  10 1030.37   50.89
   8   0 -10 1034.92   51.54
   8   0 -10  949.74   51.71
  -8   0  10 1063.11   51.49
  -8   0  10 1025.52   50.39
  -7   0   9  267.09   14.48
   7   0  -9  261.27   14.69
  -7   0   9  253.68   15.33
  -7   0   9  272.98   14.64
   7   0  -9  243.06   14.39
   7   0  -9  248.00   14.21
  -7   0   9  259.18   14.02
  -7   0   9  249.59   13.63
   7   0  -9  265.96   14.74
  -7   0   9  262.57   14.59
   7   0  -9  260.64   14.84
  -6   0   8 4496.67  214.27
   6   0  -8 4439.27  214.19
   6   0  -8 4243.11  213.86
  -6   0   8 4481.74  213.36
   6   0  -8 4669.15  214.56
  -6   0   8 4428.54  214.10
  -6   0   8 4570.36  214.33
   6   0  -8 4584.95  214.54
   6   0  -8 4506.44  214.60
  -5   0   7 6567.16  312.59
  -5   0   7 6761.02  312.35
   5   0  -7 6298.31  312.23
   5   0  -7 6530.54  312.59
  -5   0   7 6718.34  311.82
   5   0  -7 6540.70  312.94
   5   0  -7 6615.61  312.88
   5   0  -7 6501.78  312.89
  -5   0   7 6545.52  312.66
  -5   0   7 6479.07  312.42
   4   0  -6  329.81   17.53
  -4   0   6  318.59   17.29
   4   0  -6  340.03   17.35
   4   0  -6  311.75   17.39
  -4   0   6  333.84   17.18
   4   0  -6  324.43   17.07
  -4   0   6  345.72   16.80
   4   0  -6  333.23   16.80
  -4   0   6  332.10   17.06
  -3   0   5   43.83    3.15
   3   0  -5   38.25    3.01
  -3   0   5   37.39    3.18
   3   0  -5   34.86    3.27
   3   0  -5   30.69    2.63
   3   0  -5   37.12    2.88
  -3   0   5   41.08    2.93
  -3   0   5   35.75    2.58
   3   0  -5   32.32    3.31
  -3   0   5   29.87    3.20
   3   0  -5   38.78    3.17
   3   0  -5   37.24    2.53
   2   0  -4  619.74   30.29
  -2   0   4  621.63   30.21
  -2   0   4  646.32   30.77
   2   0  -4  601.63   30.81
  -2   0   4  600.86   30.72
  -2   0   4  593.08   30.87
   2   0  -4  594.12   30.83
   2   0  -4  637.64   30.79
   2   0  -4  638.79   30.99
  -2   0   4  625.17   30.32
  -2   0   4  630.81   30.77
   2   0  -4  643.84   30.41
   2   0  -4  621.08   30.82
   1   0  -3 8633.85  405.47
  -1   0   3 8573.93  405.59
   1   0  -3 8506.41  404.76
  -1   0   3 8285.34  405.37
  -1   0   3 8623.63  404.72
  -1   0   3 8701.91  405.78
   1   0  -3 8396.86  406.31
  -1   0   3 8700.07  405.38
   1   0  -3 8322.25  405.33
   0   0  -2 6691.00  332.36
   0   0   2 6992.51  332.36
   0   0   2 6824.41  332.03
   0   0  -2 7202.95  332.18
   0   0  -2 7101.53  333.20
   0   0   2 6886.89  333.13
   0   0   2 7113.66  332.20
   0   0  -2 6895.48  331.97
   0   0   2 7059.05  331.91
   0   0  -2 7045.02  333.23
   0   0   2 7117.33  332.62
   0   0   2 7256.78  333.23
   0   0  -2 6828.81  332.66
   1   0   1 6947.34  322.98
  -1   0  -1 6943.53  323.07
  -1   0  -1 6707.19  324.22
   1   0   1 6692.31  324.23
   1   0   1 6661.10  324.22
  -1   0  -1 6779.57  324.28
  -1   0  -1 6939.21  323.13
   1   0   1 6700.90  323.05
   1   0   1 6896.79  323.14
   1   0   1 6678.67  323.10
  -1   0  -1 6782.32  323.20
   1   0   1 6776.88  323.15
  -1   0  -1 6691.20  323.87
   1   0   1 6727.12  323.26
  -1   0  -1 6898.10  323.51
  -1   0  -1 6775.11  323.29
   1   0   1 6810.84  323.48
  -2   0   0 7813.57  369.26
  -2   0   0 7775.03  369.63
   2   0   0 7719.23  369.22
   2   0   0 7706.19  368.66
   2   0   0 7737.92  368.93
  -2   0   0 7681.80  368.78
  -2   0   0 7686.65  368.60
   2   0   0 7836.65  368.45
  -2   0   0 7938.79  368.81
   2   0   0 7968.30  368.68
   2   0   0 7319.98  368.15
   2   0   0 7948.17  368.28
  -2   0   0 7738.84  368.94
  -2   0   0 7703.96  368.81
   2   0   0 7755.23  368.79
   2   0   0 7972.82  368.58
  -2   0   0 7866.48  368.67
  -3   0   1 1192.15   58.60
   3   0  -1 1211.09   58.49
   3   0  -1 1183.73   58.87
  -3   0   1 1237.47   59.02
  -3   0   1 1199.33   57.99
   3   0  -1 1227.16   58.03
   3   0  -1 1240.87   58.22
  -3   0   1 1217.67   58.38
   3   0  -1 1216.22   58.78
  -3   0   1 1201.49   58.77
  -3   0   1 1199.11   58.75
   3   0  -1 1204.22   58.59
  -3   0   1 1193.26   58.39
   3   0  -1 1178.03   58.65
  -3   0   1 1215.96   58.73
  -3   0   1 1190.61   58.77
   3   0  -1 1197.66   57.88
  -4   0   2  247.82   13.61
   4   0  -2  262.02   13.54
  -4   0   2  239.07   13.75
  -4   0   2  248.68   13.08
   4   0  -2  269.89   13.21
   4   0  -2  248.63   13.28
  -4   0   2  260.62   13.49
  -4   0   2  256.26   13.87
  -4   0   2  242.86   13.69
  -4   0   2  250.40   13.84
   4   0  -2  244.89   13.61
  -4   0   2  242.69   13.68
   4   0  -2  268.77   13.74
   4   0  -2  247.72   12.85
  -4   0   2  244.76   12.95
   5   0  -3  181.99   11.53
  -5   0   3  194.04   11.60
  -5   0   3  187.79   11.54
  -5   0   3  213.76   11.83
   5   0  -3  203.12   10.90
  -5   0   3  205.04   11.14
   5   0  -3  220.82   11.38
   5   0  -3  200.42   11.29
  -5   0   3  210.13   11.52
  -5   0   3  208.54   11.91
   5   0  -3  218.95   11.82
  -5   0   3  194.63   11.62
  -5   0   3  226.50   12.15
  -5   0   3  200.73   10.98
  -6   0   4    3.57    1.57
   6   0  -4    3.27    1.50
  -6   0   4    3.43    1.40
   6   0  -4    3.59    1.57
  -6   0   4    2.57    1.67
   6   0  -4    1.40    1.65
  -6   0   4    1.00    1.65
  -6   0   4    2.36    1.90
   6   0  -4    2.33    1.54
   6   0  -4    1.31    1.75
  -6   0   4    1.54    1.66
  -6   0   4    2.56    1.34
  -6   0   4    1.95    2.01
  -7   0   5  671.46   34.75
   7   0  -5  660.47   34.71
   7   0  -5  656.46   34.10
  -7   0   5  687.72   34.28
   7   0  -5  710.08   34.57
   7   0  -5  698.83   34.54
  -7   0   5  661.32   34.70
   7   0  -5  703.03   35.02
  -7   0   5  706.76   35.09
  -7   0   5  674.23   35.35
   7   0  -5  681.59   34.83
  -7   0   5  688.03   34.20
  -7   0   5  656.41   35.26
  -7   0   5  661.00   34.67
   8   0  -6  698.22   35.69
  -8   0   6  675.92   35.71
   8   0  -6  704.05   35.21
  -8   0   6  707.04   35.29
   8   0  -6  723.40   35.61
   8   0  -6  690.97   35.97
   8   0  -6  749.34   35.59
  -8   0   6  686.34   35.80
  -8   0   6  677.54   35.96
   8   0  -6  669.24   35.72
  -8   0   6  688.47   36.40
  -8   0   6  678.85   35.10
  -8   0   6  673.77   35.57
  -8   0   6  690.53   36.47
   9   0  -7  297.40   16.75
  -9   0   7  291.42   16.79
  -9   0   7  280.43   16.98
   9   0  -7  278.19   16.26
  -9   0   7  298.10   16.40
   9   0  -7  265.67   16.43
  -9   0   7  296.02   17.00
   9   0  -7  308.54   17.14
   9   0  -7  317.39   16.73
   9   0  -7  274.45   16.77
  -9   0   7  295.57   17.48
  -9   0   7  294.97   16.29
  -9   0   7  301.50   17.65
  -9   0   7  276.48   16.52
 -10   0   8   61.88    5.96
 -10   0   8   78.98    6.83
 -10   0   8   63.77    5.79
  10   0  -8   48.23    5.63
 -10   0   8   60.60    6.34
  10   0  -8   62.97    3.80
 -10   0   8   63.26    5.96
  10   0  -8   73.74    6.28
  10   0  -8   65.55    5.70
  10   0  -8   71.06    5.90
 -10   0   8   59.72    5.77
  10   0  -8   59.89    5.62
 -10   0   8   71.19    5.74
 -10   0   8   60.43    5.57
 -11   0   9  153.17   10.29
 -11   0   9  168.45   11.71
 -11   0   9  158.86   11.41
  11   0  -9  145.92   10.52
  11   0  -9  151.90   10.47
 -11   0   9  149.15   10.09
  11   0  -9  148.81   10.57
  11   0  -9  156.42   10.32
 -11   0   9  153.27   10.75
  11   0  -9  145.23   10.28
 -11   0   9  137.87   10.21
 -11   0   9  145.57   10.01
 -11   0   9  158.33   10.98
 -12   0  10   67.94    6.07
 -12   0  10   66.14    6.88
  12   0 -10   63.58    6.37
 -12   0  10   66.43    6.78
  12   0 -10   67.21    6.25
 -12   0  10   55.45    5.58
 -12   0  10   48.13    5.78
  12   0 -10   47.16    5.78
  12   0 -10   66.79    6.12
 -12   0  10   60.45    6.01
  12   0 -10   57.03    5.76
 -12   0  10   64.90    5.90
 -12   0  10   58.65    6.25
 -13   0  11 2151.19  106.99
 -13   0  11 2142.86  108.77
 -13   0  11 2148.21  108.76
 -13   0  11 2137.68  106.72
  13   0 -11 2234.40  107.68
 -13   0  11 2253.71  108.17
  13   0 -11 2225.83  107.17
 -13   0  11 2246.65  107.40
  13   0 -11 2053.00  107.04
 -13   0  11 2165.83  106.82
 -13   0  11 2173.28  108.03
 -14   0  12   35.80    5.35
 -14   0  12   33.86    4.90
  14   0 -12   31.50    4.87
 -14   0  12   30.64    5.14
  14   0 -12   33.64    4.66
 -14   0  12   48.42    5.31
 -14   0  12   33.86    5.54
 -14   0  12   49.01    6.62
 -14   0  12   40.18    4.96
 -15   0  13  327.33   21.86
 -15   0  13  356.72   20.38
 -15   0  13  332.46   21.77
  15   0 -13  318.11   20.76
 -15   0  13  332.83   21.31
 -15   0  13  352.84   21.47
 -15   0  13  329.87   20.32
  15   0 -13  339.22   20.53
 -16   0  14  171.94   13.91
 -16   0  14  189.90   14.28
  16   0 -14  158.25   12.59
 -16   0  14  175.33   13.53
 -16   0  14  149.24   12.71
 -16   0  14  156.84   11.94
  16   0 -14  160.01   12.25
 -17   0  15  946.92   53.55
 -17   0  15  920.93   53.30
 -17   0  15 1054.21   54.79
  17   0 -15  997.30   53.23
 -17   0  15 1077.73   55.08
 -18   0  16  558.20   32.49
 -18   0  16  510.93   31.68
 -18   0  16  518.94   32.49
  18   0 -16  522.70   31.41
 -18   0  16  551.73   33.10
 -19   0  17  181.15   15.52
 -19   0  17  183.57   15.09
 -19   0  17  180.68   15.50
  19   0 -17  197.42   15.15
 -19   0  17  175.35   15.51
 -20   0  18  249.77   19.25
 -20   0  18  240.28   18.78
  20   0 -18  253.17   18.74
 -20   0  18  249.71   19.95
 -20   0  18  282.20   20.42
 -21   0  19   27.27    6.13
  21   0 -19   11.99    5.50
 -21   0  19    8.74    5.54
 -21   0  19   22.83    7.55
 -22   0  20  450.42   29.08
  22   0 -20  424.69   28.30
 -22   0  20  440.14   29.98
 -22   0  20  428.01   29.65
 -23   0  21  205.56   18.20
  23   0 -21  259.17   19.14
 -23   0  21  239.65   19.83
 -23   0  21  191.67   18.82
 -24   0  22  410.97   30.10
 -24   0  22  439.97   30.89
 -24   0  22  435.80   29.70
 -25   0  23  352.82   27.23
 -25   0  23  361.65   26.47
 -26   0  24   20.75    8.91
 -26   0  24   30.19    8.50
 -27   0  25  171.82   17.77
 -27   1  29   62.04   11.07
  27   1 -29   59.89   10.82
 -27  -1  29   55.97   10.59
 -27   1  29   70.47   11.77
 -27  -1  29   49.34    9.92
 -26   1  28   17.90    7.66
  26   1 -28   18.05    7.38
 -26   1  28   12.41    6.73
 -26  -1  28   35.09    9.04
 -26  -1  28   11.02    7.84
 -25   1  27  119.70   13.65
  25   1 -27   97.30   12.78
 -25   1  27  123.31   14.62
 -25  -1  27  114.45   13.65
 -25  -1  27  128.77   14.16
 -24   1  26   42.90    8.74
 -24  -1  26   55.61    9.16
 -24   1  26   35.54    8.39
  24   1 -26   40.39    8.55
 -24   1  26   38.52    8.87
 -24  -1  26   40.86    8.47
  23   1 -25  231.66   18.72
 -23   1  25  242.46   18.69
 -23   1  25  197.86   16.88
 -23   1  25  216.14   18.47
 -23  -1  25  222.46   18.20
 -23   1  25  204.94   17.40
 -23   1  25  261.23   19.94
 -23  -1  25  222.80   18.54
  22   1 -24  271.91   19.65
 -22   1  24  261.13   19.14
 -22   1  24  242.18   17.85
 -22  -1  24  245.15   18.46
 -22  -1  24  222.22   18.48
 -22   1  24  268.18   19.63
 -22   1  24  196.36   17.44
 -22  -1  24  223.39   18.63
 -22   1  24  243.70   19.59
  21   1 -23    1.27    4.45
 -21  -1  23   -5.39    4.96
 -21   1  23    2.37    4.04
 -21   1  23   -4.21    4.39
 -21  -1  23    1.14    3.78
 -21   1  23    1.27    4.99
 -21  -1  23    1.20    4.43
 -21   1  23    3.36    4.12
 -21  -1  23    4.33    4.43
 -21   1  23   -1.35    4.47
  20  -1 -22    7.73    5.08
  20   1 -22    5.99    4.63
 -20  -1  22   15.26    5.79
 -20   1  22    8.93    4.67
 -20  -1  22    8.60    4.67
 -20   1  22    3.94    3.65
 -20  -1  22    7.92    4.74
 -20   1  22    8.35    5.17
 -20   1  22    7.60    5.00
 -20   1  22   17.10    5.37
 -20  -1  22   12.50    5.03
 -19  -1  21  139.68   12.81
  19   1 -21  158.81   13.80
  19  -1 -21  130.32   13.31
 -19   1  21  160.21   13.17
 -19  -1  21  149.00   13.72
 -19   1  21  166.57   12.87
 -19  -1  21  142.09   12.60
 -19   1  21  201.26   14.67
 -19  -1  21  157.33   13.53
 -19   1  21  161.87   13.38
 -19   1  21  168.52   14.30
 -18  -1  20  167.65   13.82
  18  -1 -20  168.57   14.57
  18   1 -20  180.72   14.40
 -18  -1  20  194.32   14.92
 -18   1  20  174.55   14.03
 -18   1  20  161.14   12.96
 -18  -1  20  185.51   13.89
 -18   1  20  204.84   14.88
 -18  -1  20  185.98   14.54
 -18   1  20  159.80   13.57
 -18   1  20  175.12   14.58
 -17  -1  19   80.86    8.94
  17   1 -19   89.02    9.12
  17  -1 -19   89.45    9.55
 -17  -1  19  103.78   10.04
 -17   1  19   81.95    8.58
 -17   1  19   78.82    8.10
 -17  -1  19   84.18    8.61
 -17   1  19   99.25    9.47
 -17  -1  19   90.09    9.36
 -17   1  19   94.72    9.49
 -17   1  19   78.39    9.14
  16   1 -18   -0.92    2.97
  16  -1 -18   -1.01    3.44
 -16   1  18    2.55    3.05
 -16  -1  18    2.84    3.49
 -16  -1  18    3.26    2.70
 -16   1  18    3.69    2.72
 -16  -1  18   13.82    4.39
 -16   1  18    5.43    3.49
 -16   1  18    0.96    3.26
 -16  -1  18    4.47    3.80
 -16   1  18    8.71    3.77
 -15   1  17  124.66    9.32
 -15  -1  17  128.00   10.46
 -15   1  17  130.98   10.17
 -15  -1  17  146.24   11.64
  15  -1 -17  142.07   11.62
  15   1 -17  143.26   11.31
 -15   1  17  155.89   11.15
 -15  -1  17  138.70   11.18
  15  -1 -17  118.88    9.76
 -15  -1  17  138.39   11.16
 -15   1  17  119.33   10.70
 -15   1  17  134.46   11.42
 -15   1  17  119.31   10.61
 -14   1  16  379.05   21.00
 -14   1  16  372.19   21.77
 -14  -1  16  348.29   21.83
  14   1 -16  359.30   22.02
 -14  -1  16  406.24   23.45
  14  -1 -16  381.14   22.38
  14   1 -16  376.12   22.71
  14  -1 -16  390.08   23.49
  14   1 -16  363.45   22.18
 -14   1  16  372.21   22.33
  14  -1 -16  368.45   21.51
 -14  -1  16  375.65   22.86
  14  -1 -16  381.31   22.00
 -14   1  16  422.94   23.29
 -14  -1  16  367.76   22.50
 -14   1  16  350.76   22.69
 -14   1  16  391.45   22.94
 -13   1  15  374.07   20.40
 -13  -1  15  349.12   20.58
 -13  -1  15  359.29   21.69
  13   1 -15  355.84   20.67
 -13   1  15  358.97   21.27
  13  -1 -15  351.97   20.80
  13   1 -15  341.13   21.03
 -13   1  15  366.38   20.50
  13   1 -15  365.66   20.50
  13  -1 -15  356.56   21.66
  13   1 -15  317.85   20.35
  13  -1 -15  327.95   19.88
 -13  -1  15  346.10   21.23
 -13   1  15  322.25   20.52
  13  -1 -15  333.53   20.73
  13   1 -15  363.11   20.46
  13  -1 -15  341.17   19.76
  13  -1 -15  352.78   20.42
 -13   1  15  351.83   21.09
 -13  -1  15  347.46   20.93
 -13   1  15  377.58   21.64
 -13   1  15  344.06   19.43
 -13  -1  15  335.92   19.54
 -12   1  14  471.28   26.19
 -12  -1  14  486.76   26.60
 -12   1  14  494.83   27.50
  12   1 -14  488.73   26.74
 -12  -1  14  457.02   27.63
  12   1 -14  485.65   26.48
  12  -1 -14  495.00   27.63
 -12   1  14  491.19   26.55
  12  -1 -14  474.34   26.86
  12   1 -14  484.18   27.23
 -12   1  14  469.01   26.80
  12  -1 -14  485.07   26.98
  12  -1 -14  459.30   26.02
  12   1 -14  457.63   26.61
 -12  -1  14  503.28   27.32
  12   1 -14  505.46   26.57
  12  -1 -14  469.87   25.97
  12  -1 -14  457.09   26.35
 -12  -1  14  461.30   26.84
 -12   1  14  508.41   27.22
  12  -1 -14  484.30   26.27
 -12  -1  14  485.29   25.69
 -12   1  14  503.28   25.64
 -11  -1  13  617.82   33.61
  11   1 -13  628.92   33.96
 -11   1  13  633.27   34.56
 -11  -1  13  603.61   34.93
  11  -1 -13  624.16   34.71
  11   1 -13  664.86   34.50
 -11   1  13  657.90   33.86
 -11  -1  13  575.00   33.58
  11  -1 -13  642.94   34.19
  11  -1 -13  629.90   34.23
  11   1 -13  641.29   34.03
 -11  -1  13  617.04   34.20
 -11   1  13  644.63   34.18
  11   1 -13  671.42   33.81
  11  -1 -13  640.98   33.40
  11  -1 -13  657.40   33.92
  11  -1 -13  620.91   33.33
  11  -1 -13  650.55   33.56
 -11  -1  13  635.72   34.19
 -11   1  13  664.51   34.36
 -11  -1  13  665.18   32.32
 -11   1  13  656.05   32.88
 -11  -1  13  636.45   32.91
  10   1 -12  579.45   32.68
 -10   1  12  642.12   33.61
  10  -1 -12  614.07   33.49
  10  -1 -12  661.65   33.30
 -10  -1  12  570.98   32.60
  10   1 -12  631.53   33.32
 -10   1  12  644.14   32.86
 -10  -1  12  605.44   33.06
 -10  -1  12  670.65   33.25
  10   1 -12  601.72   32.84
 -10   1  12  615.08   32.89
  10  -1 -12  616.01   32.27
  10  -1 -12  599.98   33.03
  10   1 -12  624.22   32.57
  10   1 -12  632.21   31.73
 -10  -1  12  608.86   31.77
 -10   1  12  645.09   31.87
  10  -1 -12  648.07   32.92
  10  -1 -12  638.39   32.54
 -10  -1  12  607.11   32.54
  10  -1 -12  612.38   32.36
 -10  -1  12  601.38   32.98
 -10   1  12  663.18   33.19
   9   1 -11  631.90   32.29
  -9   1  11  628.14   32.89
   9  -1 -11  597.73   32.72
   9  -1 -11  604.54   32.44
  -9   1  11  606.68   32.17
  -9  -1  11  604.90   32.09
   9   1 -11  669.15   32.72
  -9   1  11  573.49   32.12
   9   1 -11  635.05   31.96
   9   1 -11  589.20   32.23
   9  -1 -11  605.72   31.64
   9  -1 -11  619.72   32.51
  -9  -1  11  624.64   32.24
  -9  -1  11  612.16   32.38
  -9   1  11  644.62   31.29
  -9  -1  11  610.56   31.15
   9   1 -11  615.46   31.02
   9  -1 -11  618.69   31.94
   9  -1 -11  602.70   32.14
  -9  -1  11  631.37   32.41
  -9   1  11  605.09   32.15
   9  -1 -11  603.02   31.68
  -9  -1  11  599.34   31.83
  -8  -1  10   23.51    2.99
   8   1 -10   22.92    3.42
  -8   1  10   28.44    4.01
  -8   1  10   28.07    3.39
   8  -1 -10   20.52    3.44
   8  -1 -10   28.84    3.75
  -8   1  10   25.75    3.39
   8   1 -10   31.81    3.83
   8   1 -10   22.29    3.18
  -8  -1  10   26.60    3.43
  -8  -1  10   24.76    3.37
  -8   1  10   25.02    3.28
   8  -1 -10   28.22    3.20
   8  -1 -10   23.85    3.55
   8   1 -10   26.61    2.68
  -8  -1  10   27.92    2.90
   8  -1 -10   22.48    3.17
   8  -1 -10   32.41    3.55
   8   1 -10   25.17    3.51
  -8   1  10   27.53    3.33
   8  -1 -10   25.26    3.26
  -8  -1  10   21.17    3.26
  -8  -1  10   28.95    3.66
   7   1  -9  180.82   10.57
  -7   1   9  158.14   10.88
   7   1  -9  182.36   10.69
   7  -1  -9  163.62   10.91
  -7   1   9  185.35   10.70
  -7  -1   9  169.49   10.44
  -7   1   9  182.82   10.58
   7  -1  -9  189.15   11.07
  -7   1   9  162.40   10.41
   7   1  -9  166.94   10.51
  -7  -1   9  178.47   10.60
  -7  -1   9  163.19   10.34
   7   1  -9  183.14   10.36
   7  -1  -9  171.78   10.73
  -7  -1   9  161.58   10.00
   7  -1  -9  156.13   10.22
   7  -1  -9  164.97   10.59
  -7   1   9  170.03   10.24
   7  -1  -9  166.48    9.93
  -7  -1   9  164.26    9.49
   7   1  -9  169.93    9.41
   6   1  -8 1246.91   61.27
   6  -1  -8 1209.91   61.90
  -6   1   8 1245.33   61.87
  -6   1   8 1209.56   61.48
   6   1  -8 1304.10   61.56
   6  -1  -8 1272.97   61.83
   6  -1  -8 1245.03   61.79
  -6   1   8 1302.90   61.38
   6   1  -8 1249.21   61.07
  -6   1   8 1268.22   61.44
  -6  -1   8 1242.73   61.33
   6   1  -8 1179.29   61.35
   6  -1  -8 1235.06   61.61
  -6  -1   8 1271.98   61.34
   6   1  -8 1242.85   60.53
  -6  -1   8 1226.58   60.84
   6  -1  -8 1218.32   61.57
   6  -1  -8 1287.42   61.42
  -6   1   8 1273.60   61.14
  -6   1   8 1198.73   61.31
   6  -1  -8 1193.82   60.68
  -6   1   8 1291.37   61.06
  -6  -1   8 1257.17   60.30
   6   1  -8 1259.32   60.17
  -5  -1   7 9648.91  456.51
   5   1  -7 9627.80  456.36
  -5  -1   7 9999.00  457.39
   5   1  -7 9700.70  457.49
   5  -1  -7 9461.41  458.08
  -5   1   7 9768.36  458.04
   5  -1  -7 9487.44  457.84
  -5  -1   7 9846.57  457.53
   5   1  -7 9642.09  457.22
  -5  -1   7 9722.47  457.55
  -5   1   7 9306.76  457.63
  -5  -1   7 9366.94  457.01
   5   1  -7 9731.06  456.74
  -5   1   7 9715.46  457.53
  -5   1   7 9513.01  457.79
   5  -1  -7 9573.45  457.67
   5  -1  -7 9632.13  457.96
  -5   1   7 9699.20  457.08
   5  -1  -7 9281.84  456.83
  -5   1   7 9715.00  457.56
   5  -1  -7 9430.99  458.05
   5   1  -7 9797.40  457.61
  -5   1   7 9603.48  457.90
  -4  -1   6  170.44    9.04
   4   1  -6  179.61    8.94
   4   1  -6  182.34    9.33
  -4  -1   6  167.11    9.47
  -4  -1   6  169.10    9.87
   4  -1  -6  167.96   10.52
  -4   1   6  171.07   10.34
   4   1  -6  181.16   10.08
   4  -1  -6  174.66   10.38
  -4  -1   6  172.88   10.13
  -4  -1   6  174.73    9.91
   4   1  -6  182.80    9.76
  -4   1   6  175.53   10.26
   4  -1  -6  173.18   10.56
  -4   1   6  183.52   10.52
  -4   1   6  171.04   10.11
   4  -1  -6  176.81   10.54
   4  -1  -6  177.33   10.23
   4   1  -6  187.11   10.08
  -4   1   6  191.72   10.24
   4  -1  -6  183.07   10.67
  -4   1   6  169.91   10.42
   4  -1  -6  175.92    9.38
  -4   1   6  187.69    9.57
   3   1  -5 1586.60   78.37
  -3  -1   5 1554.59   76.70
   3   1  -5 1635.09   76.56
  -3  -1   5 1623.63   77.29
   3  -1  -5 1580.23   77.62
   3   1  -5 1577.09   77.32
  -3   1   5 1595.99   77.56
  -3   1   5 1588.28   77.59
   3   1  -5 1614.00   76.91
  -3  -1   5 1641.90   77.14
   3  -1  -5 1584.09   77.56
  -3   1   5 1570.68   77.44
  -3   1   5 1587.08   77.94
  -3   1   5 1568.13   77.83
   3  -1  -5 1611.98   77.97
  -3   1   5 1582.93   76.60
   3  -1  -5 1612.67   76.50
  -3   1   5 1670.74   76.78
   3   1  -5 1564.69   77.18
  -3   1   5 1582.99   77.98
   3  -1  -5 1621.08   78.05
  -2  -1   4 1141.14   57.58
   2   1  -4 1240.94   57.71
   2   1  -4 1214.67   56.69
  -2   1   4 1139.75   57.30
  -2   1   4 1179.26   57.95
   2  -1  -4 1169.86   57.92
  -2   1   4 1189.62   57.25
  -2  -1   4 1168.86   57.20
   2  -1  -4 1163.97   57.30
   2   1  -4 1160.82   57.24
  -2  -1   4 1188.49   57.18
   2   1  -4 1176.84   58.34
  -2  -1   4 1176.88   58.15
   1  -1  -3 5360.71  246.59
  -1   1   3 5393.34  246.54
   1   1  -3 5263.63  247.15
  -1  -1   3 5149.11  247.15
   1   1  -3 5094.13  247.70
   1   1  -3 5156.38  246.59
   1   1  -3 5085.76  246.25
   1   1  -3 5066.27  246.91
   1   1  -3 5070.91  247.63
   1  -1  -3 5067.56  247.61
   0  -1   2 4128.14  195.04
   0   1  -2 4028.43  195.11
   0   1   2 4227.97  195.15
   0  -1   2 4051.52  195.03
   0  -1   2 4073.40  193.74
   0   1  -2 4115.80  193.83
   0   1  -2 4069.13  193.53
   0   1  -2 4016.96  194.82
   0  -1   2 4126.40  194.81
   0   1   2 4055.26  194.44
   0  -1  -2 3871.61  194.49
   0   1   2 3920.43  194.72
   0   1   2 4088.43  194.46
   0  -1  -2 4111.02  194.51
   0  -1   2 4018.64  194.95
   0  -1  -2 4107.30  195.09
   0   1  -2 4034.05  195.05
   0   1   2 3964.22  194.97
   0  -1   2 3961.27  195.13
   0  -1  -2 4069.93  193.63
   0   1   2 3951.81  193.94
   0  -1  -2 4169.65  193.89
   0  -1  -2 4081.12  193.65
   0   1   2 4260.54  193.62
   0   1   2 4042.80  194.62
   1   1   1 2090.49  104.68
  -1  -1  -1 2072.39  104.72
  -1  -1  -1 2232.21  103.76
   1  -1   1 2192.03  105.28
  -1   1  -1 2084.50  105.33
  -1   1  -1 2163.42  103.80
   1  -1   1 2217.75  103.84
  -1  -1  -1 2144.91  104.68
   1   1   1 2194.20  104.87
   1  -1   1 2093.33  105.00
   1   1   1 2184.89  104.54
  -1  -1  -1 2221.76  104.94
  -1  -1  -1 2136.32  104.52
   1  -1   1 2136.63  105.10
  -1  -1  -1 2110.49  104.74
  -1   1  -1 2238.49  105.28
   1   1   1 2159.90  104.78
   1   1   1 2171.09  103.98
  -1  -1  -1 2220.58  103.92
   1   1   1 2180.15  104.15
  -1  -1  -1 2272.43  104.10
   1   1   1 2121.82  104.54
  -1  -1  -1 2162.83  104.52
  -2  -1   0 2497.13  119.74
   2   1   0 2454.55  119.60
   2   1   0 2531.70  119.81
  -2  -1   0 2475.74  119.85
  -2  -1   0 2512.50  118.98
   2  -1   0 2630.99  120.57
   2  -1   0 2500.88  119.01
   2   1   0 2553.42  119.78
  -2   1   0 2429.18  118.96
  -2  -1   0 2401.31  119.61
   2   1   0 2441.04  119.45
  -2  -1   0 2394.61  119.69
  -2   1   0 2530.50  120.09
   2  -1   0 2502.71  120.03
  -2  -1   0 2497.92  119.56
   2  -1   0 2426.84  118.75
  -2  -1   0 2481.27  119.72
   2   1   0 2539.22  119.22
  -2   1   0 2417.84  118.63
  -2  -1   0 2554.74  119.18
  -2  -1   0 2657.64  119.35
   2   1   0 2483.80  119.30
   2   1   0 2520.37  119.42
  -2  -1   0 2451.70  119.39
   3  -1  -1  305.38   16.06
  -3  -1   1  298.98   15.83
  -3  -1   1  296.44   15.39
  -3  -1   1  294.16   15.96
   3   1  -1  298.07   15.84
  -3  -1   1  273.99   15.79
   3   1  -1  309.14   15.73
   3  -1  -1  295.55   15.73
  -3   1   1  320.37   16.33
   3   1  -1  299.59   15.70
   3  -1  -1  286.17   15.10
  -3   1   1  285.53   14.97
  -3  -1   1  293.15   15.52
   3   1  -1  297.46   15.59
   3   1  -1  299.71   15.94
  -3   1   1  288.85   15.29
  -3  -1   1  298.44   15.98
   3   1  -1  291.20   15.87
   3  -1  -1  293.97   15.30
  -3   1   1  290.72   14.91
   3  -1  -1  274.11   15.40
  -4   1   2    6.59    2.21
   4  -1  -2    8.75    2.45
  -4  -1   2    9.69    2.40
   4  -1  -2   11.79    2.63
  -4  -1   2   11.25    2.17
   4   1  -2   13.26    2.13
  -4  -1   2   12.38    2.35
   4  -1  -2    7.59    1.84
  -4   1   2   11.74    2.30
   4   1  -2    8.63    2.20
  -4  -1   2   15.33    1.42
  -4  -1   2   15.20    2.42
   4  -1  -2   11.73    1.98
   4   1  -2   13.59    2.56
  -4   1   2   11.09    1.72
  -4   1   2   16.03    2.18
   4   1  -2   13.24    2.18
   4   1  -2   12.38    2.21
   4  -1  -2   11.70    1.99
  -4  -1   2   12.43    2.50
  -4   1   2   13.46    1.85
   4  -1  -2   13.73    2.18
  -5   1   3  598.00   31.82
   5  -1  -3  619.34   31.53
   5   1  -3  612.42   31.35
   5  -1  -3  636.74   31.49
  -5  -1   3  619.95   31.50
  -5  -1   3  612.00   31.31
  -5  -1   3  590.18   31.65
   5   1  -3  649.74   31.29
  -5   1   3  598.53   31.10
   5   1  -3  650.14   31.61
  -5  -1   3  588.95   30.08
  -5   1   3  631.00   30.85
  -5  -1   3  639.97   31.53
   5   1  -3  631.88   31.15
   5  -1  -3  627.69   30.90
   5   1  -3  637.61   31.45
  -5   1   3  623.40   31.05
  -5  -1   3  651.28   31.66
   5  -1  -3  590.60   30.97
  -5  -1   3  652.29   31.60
   5   1  -3  588.04   31.33
  -5   1   3  592.03   30.55
   5  -1  -3  593.67   30.77
   5   1  -3  588.28   30.79
  -5   1   3  604.47   31.08
   5  -1  -3  597.91   30.75
  -6   1   4  775.83   40.72
   6  -1  -4  802.68   40.25
   6   1  -4  767.70   39.92
   6  -1  -4  773.02   40.09
  -6  -1   4  805.78   40.18
  -6  -1   4  826.05   40.29
   6   1  -4  783.76   39.86
  -6  -1   4  812.34   40.50
  -6   1   4  808.85   39.86
   6   1  -4  797.23   40.33
  -6  -1   4  804.42   38.99
   6   1  -4  808.51   39.79
   6   1  -4  780.34   40.16
   6  -1  -4  815.70   39.75
  -6   1   4  786.62   39.62
  -6   1   4  811.65   39.80
   6  -1  -4  790.54   39.92
   6   1  -4  780.87   40.10
  -6  -1   4  811.44   40.34
  -6  -1   4  783.61   40.12
   6   1  -4  748.71   39.53
   6  -1  -4  794.15   39.64
  -6   1   4  825.51   39.43
  -6   1   4  781.28   39.75
   6  -1  -4  763.03   39.35
  -7   1   5 1493.52   77.29
   7  -1  -5 1602.99   76.67
  -7   1   5 1466.32   77.13
  -7  -1   5 1556.20   76.69
  -7  -1   5 1519.62   76.72
  -7  -1   5 1539.38   77.05
   7   1  -5 1613.97   76.42
  -7   1   5 1547.51   76.19
  -7  -1   5 1523.08   75.51
   7   1  -5 1637.87   77.05
   7   1  -5 1544.53   76.73
   7  -1  -5 1578.80   76.25
   7   1  -5 1616.40   76.28
  -7   1   5 1526.95   76.22
  -7  -1   5 1538.00   76.58
  -7  -1   5 1565.45   76.82
   7   1  -5 1571.79   76.61
  -7   1   5 1555.66   76.29
   7  -1  -5 1578.91   76.43
  -7   1   5 1661.86   76.03
   7   1  -5 1573.36   76.19
   7  -1  -5 1468.74   76.15
  -7   1   5 1514.31   76.25
   7  -1  -5 1583.41   75.93
  -8   1   6  670.96   38.45
  -8  -1   6  751.29   38.08
   8  -1  -6  732.21   37.79
  -8   1   6  670.13   38.26
  -8   1   6  711.54   37.59
   8   1  -6  732.74   37.41
  -8  -1   6  739.94   38.24
  -8   1   6  752.24   37.34
   8   1  -6  781.87   38.28
  -8  -1   6  738.36   36.74
   8  -1  -6  720.98   37.04
   8   1  -6  773.93   37.45
  -8   1   6  744.38   37.50
   8   1  -6  765.65   38.00
   8  -1  -6  753.75   37.49
  -8   1   6  734.60   37.41
   8  -1  -6  720.44   37.50
  -8  -1   6  720.49   37.65
  -8  -1   6  759.37   38.01
   8   1  -6  702.73   37.59
  -8   1   6  738.80   37.04
   8  -1  -6  721.41   37.46
   8   1  -6  749.34   37.42
  -8   1   6  680.44   37.39
  -9   1   7   88.19    8.11
  -9   1   7   99.84    8.28
  -9  -1   7   91.62    7.74
   9  -1  -7   97.78    7.59
   9   1  -7  102.63    7.37
  -9   1   7   85.39    7.18
  -9  -1   7   94.89    7.76
  -9   1   7   97.60    7.13
   9   1  -7   97.04    7.89
  -9  -1   7   86.82    6.61
   9  -1  -7  103.81    7.16
   9  -1  -7  102.34    7.39
   9   1  -7  101.75    7.31
  -9   1   7  100.95    7.37
   9   1  -7  100.43    7.91
  -9   1   7   96.57    7.34
  -9  -1   7   93.72    7.35
  -9  -1   7   95.77    7.62
   9   1  -7  103.14    7.56
   9  -1  -7  101.61    7.45
   9   1  -7  102.83    7.47
  -9   1   7  100.26    7.07
   9  -1  -7  100.70    7.43
  -9   1   7   94.98    7.39
 -10   1   8    2.77    2.61
 -10   1   8    8.81    3.18
 -10  -1   8    1.80    2.70
  10  -1  -8    2.02    2.60
  10   1  -8    9.29    2.62
 -10   1   8    8.18    2.41
 -10  -1   8    9.00    2.98
 -10   1   8    7.14    2.47
  10   1  -8    8.05    2.89
  10  -1  -8    7.80    2.64
 -10  -1   8    6.45    2.29
 -10   1   8    1.53    2.10
  10   1  -8    3.27    2.78
  10  -1  -8    7.37    2.74
  10   1  -8    4.60    2.41
  10  -1  -8    3.60    2.00
 -10  -1   8    9.57    2.98
  10   1  -8    6.13    2.51
 -10  -1   8    0.55    2.30
 -10   1   8    8.03    2.53
  10   1  -8    8.01    2.49
 -10   1   8    5.05    2.20
  10  -1  -8    5.76    2.39
 -10   1   8    3.46    2.36
 -11   1   9    2.27    2.58
 -11   1   9    0.74    2.67
 -11  -1   9    1.33    2.32
  11  -1  -9    1.08    2.46
 -11  -1   9   -1.40    2.32
 -11   1   9   -0.60    2.04
 -11   1   9    1.45    2.09
  11  -1  -9   -0.97    2.17
 -11  -1   9    0.43    1.77
  11   1  -9    0.62    2.48
  11   1  -9   -0.59    2.36
  11   1  -9    3.99    2.40
  11  -1  -9    2.69    2.52
 -11   1   9   -1.70    2.18
  11   1  -9    1.65    1.76
 -11  -1   9    1.76    2.49
 -11   1   9    2.56    2.39
 -11  -1   9    0.54    2.02
  11  -1  -9   -0.58    2.20
 -11   1   9    1.38    2.12
  11   1  -9   -0.56    2.00
 -11   1   9    1.63    2.43
 -12   1  10  840.35   46.41
  12  -1 -10  819.89   44.91
 -12   1  10  844.15   46.35
 -12  -1  10  862.38   45.91
 -12   1  10  812.60   45.23
 -12  -1  10  841.38   45.98
 -12   1  10  912.63   44.74
  12  -1 -10  878.56   44.05
 -12   1  10  908.34   44.59
  12   1 -10  877.05   45.16
  12  -1 -10  885.41   45.42
  12   1 -10  896.76   44.83
 -12   1  10  869.38   45.26
  12  -1 -10  891.70   45.10
  12   1 -10  876.47   45.42
 -12   1  10  847.54   44.99
 -12  -1  10  863.70   44.25
  12   1 -10  862.05   44.96
 -12   1  10  891.68   44.87
 -12  -1  10  855.14   45.22
 -12  -1  10  839.65   44.81
  12   1 -10  869.40   45.52
  12  -1 -10  845.24   44.71
 -13  -1  11   63.77    6.14
 -13  -1  11   45.86    5.80
 -13   1  11   54.88    5.75
  13   1 -11   54.76    5.76
  13  -1 -11   59.65    5.93
  13  -1 -11   47.95    5.87
 -13   1  11   56.45    5.83
  13  -1 -11   54.85    5.36
  13   1 -11   57.55    6.14
  13   1 -11   59.12    5.95
 -13   1  11   56.13    6.13
  13  -1 -11   56.99    6.30
 -13  -1  11   48.53    6.18
 -13   1  11   63.64    6.46
 -13   1  11   63.27    7.49
 -13  -1  11   53.70    6.68
 -13   1  11   54.85    6.03
 -13  -1  11   51.25    5.41
 -13   1  11   53.77    6.83
 -14   1  12  465.38   27.62
 -14   1  12  459.16   25.35
 -14  -1  12  454.51   26.94
 -14   1  12  422.91   27.11
  14   1 -12  442.09   25.95
  14  -1 -12  424.51   26.04
 -14   1  12  456.64   25.21
 -14   1  12  469.52   26.31
 -14  -1  12  420.53   26.56
 -14   1  12  466.94   26.36
 -14   1  12  442.86   25.82
 -14  -1  12  442.43   25.04
  14   1 -12  448.11   25.62
 -14  -1  12  479.86   25.74
  15   1 -13    4.26    2.96
 -15  -1  13    0.61    2.82
  15   1 -13    0.78    2.81
  15  -1 -13    6.64    3.77
 -15   1  13    2.44    2.85
 -15  -1  13    4.75    3.41
 -15   1  13    0.83    2.60
 -15   1  13   -1.02    3.49
 -15  -1  13    2.77    3.63
 -15   1  13   -0.75    3.02
 -15   1  13    1.04    3.74
 -16  -1  14  523.50   30.75
 -16   1  14  543.30   31.56
 -16  -1  14  517.67   30.50
 -16   1  14  541.68   31.32
  16  -1 -14  471.82   29.48
  16   1 -14  538.95   29.81
 -16   1  14  545.18   30.13
 -16   1  14  500.78   29.63
 -16  -1  14  479.47   30.14
 -16   1  14  449.10   28.92
  16   1 -14  513.39   29.03
 -17   1  15    1.20    4.19
 -17  -1  15    4.38    4.12
 -17  -1  15    8.56    4.71
 -17   1  15    1.17    4.32
  17   1 -15   -0.91    3.34
  17  -1 -15    1.92    3.45
 -17   1  15    0.95    3.32
 -17   1  15    1.93    3.19
 -17  -1  15    4.34    3.80
 -17   1  15    3.42    3.95
  17   1 -15    5.60    3.34
  18  -1 -16  431.16   27.15
  18   1 -16  436.25   26.97
 -18   1  16  424.53   27.04
 -18  -1  16  437.39   27.98
 -18   1  16  466.08   27.52
 -18  -1  16  471.52   28.37
 -18   1  16  461.52   28.75
  18   1 -16  397.75   25.79
 -18  -1  16  440.78   28.05
 -18   1  16  456.54   28.90
  19   1 -17  205.45   15.70
  19  -1 -17  191.16   15.56
 -19   1  17  181.96   15.47
 -19  -1  17  219.33   16.70
 -19   1  17  201.42   15.71
 -19   1  17  186.83   16.51
 -19  -1  17  227.02   16.83
  19   1 -17  189.54   14.56
 -19  -1  17  178.08   15.94
 -19   1  17  218.58   17.51
 -20   1  18    1.19    4.77
 -20   1  18   -4.68    4.41
 -20  -1  18    5.18    4.65
 -20  -1  18   -5.19    5.10
 -20   1  18    2.80    4.77
 -20   1  18   -1.44    4.78
 -20  -1  18   -1.32    4.38
  20   1 -18   -3.32    4.35
 -21   1  19   96.79   10.83
 -21  -1  19   88.93   10.82
 -21   1  19   93.38   10.44
 -21  -1  19   66.08   10.24
 -21  -1  19   94.09   11.57
 -21   1  19  113.25   12.77
  21   1 -19   88.19   10.44
 -22   1  20  181.31   15.53
 -22   1  20  151.67   14.42
 -22  -1  20  135.88   14.46
 -22  -1  20  152.89   15.27
 -22  -1  20  166.54   15.84
 -22   1  20  164.34   16.22
  22   1 -20  157.10   14.28
 -23   1  21  152.96   14.69
 -23   1  21  128.62   13.48
 -23  -1  21  135.49   14.06
 -23  -1  21  124.38   14.32
 -23  -1  21  127.33   14.21
 -23   1  21  144.54   15.63
  23   1 -21  122.39   13.08
 -24   1  22   98.13   12.59
 -24   1  22   95.69   11.75
 -24  -1  22  100.74   12.67
 -24  -1  22   91.19   12.59
 -24   1  22   87.76   12.68
 -24  -1  22  106.68   13.37
  24   1 -22  119.23   12.69
 -25  -1  23   78.44   12.04
 -25  -1  23   71.97   10.97
 -25   1  23   71.18   10.53
 -25   1  23   65.81   12.10
 -25  -1  23   80.22   11.89
 -26  -1  24  204.82   19.92
 -26  -1  24  210.55   20.34
 -26   1  24  179.09   19.51
 -26   1  24  225.35   19.25
 -26  -1  24  216.50   19.77
 -27   1  25   20.33    7.76
 -27  -1  25   21.80    8.05
 -27   2  29   16.42    7.71
 -27  -2  29   20.74    7.62
 -27   2  29    1.93    6.96
 -27  -2  29    9.75    6.68
  27   2 -29   23.67    8.05
 -26   2  28  113.65   13.47
 -26   2  28  122.05   15.30
 -26  -2  28  125.71   14.48
 -26  -2  28  127.65   14.42
  26   2 -28  106.80   13.66
 -25   2  27   86.38   11.87
 -25  -2  27   99.68   12.61
 -25   2  27  102.32   13.51
 -25  -2  27  112.37   13.25
  25   2 -27  100.39   12.42
 -24   2  26  223.36   18.59
 -24   2  26  218.53   17.61
 -24  -2  26  238.65   19.25
 -24   2  26  226.49   19.93
  24   2 -26  214.70   18.72
  23   2 -25   71.21   10.35
 -23   2  25   64.16    9.60
 -23   2  25   86.77   10.01
 -23  -2  25   65.79    9.76
 -23   2  25   74.67   10.33
 -23   2  25   69.99   11.14
  22   2 -24   75.37    9.67
 -22   2  24   45.88    8.38
 -22   2  24   50.78    7.66
 -22  -2  24   79.99    9.86
 -22   2  24   54.19    9.33
 -22   2  24   39.44    7.97
  21   2 -23  157.60   14.24
 -21   2  23  157.45   14.36
 -21  -2  23  161.63   14.36
 -21   2  23  165.31   13.69
 -21  -2  23  187.41   15.23
 -21   2  23  162.34   14.42
 -21   2  23  163.91   15.54
  20   2 -22   71.00    8.96
 -20   2  22   89.11    9.47
 -20  -2  22   71.39    9.09
 -20   2  22   82.18    8.64
 -20  -2  22   59.06    8.70
 -20   2  22   76.37   10.27
 -20   2  22   69.50    9.02
 -20  -2  22   65.30    8.50
 -19  -2  21  146.77   12.99
  19   2 -21  161.66   13.58
 -19   2  21  162.32   13.25
 -19  -2  21  139.82   12.73
 -19   2  21  145.16   12.22
 -19  -2  21  146.48   13.13
 -19   2  21  155.67   13.32
 -19   2  21  160.57   14.34
  18   2 -20    3.14    3.85
 -18   2  20    1.95    3.67
 -18  -2  20    2.03    3.55
 -18   2  20   -1.72    3.00
 -18   2  20    3.26    4.27
 -18  -2  20    5.02    4.11
 -18   2  20    1.01    3.82
 -18  -2  20    4.05    4.45
 -18   2  20    2.34    3.64
  17   2 -19    7.88    3.88
 -17   2  19    4.58    3.29
 -17   2  19    7.21    3.53
 -17  -2  19    1.91    3.16
 -17   2  19    1.02    3.92
 -17  -2  19    5.64    4.14
 -17   2  19    1.92    3.62
 -17  -2  19    2.95    4.18
 -17   2  19   10.94    4.22
  16   2 -18   -0.93    2.88
 -16   2  18    2.58    2.76
 -16   2  18    0.74    2.46
 -16  -2  18    2.67    3.04
 -16  -2  18    3.52    3.24
 -16   2  18   -2.84    3.87
 -16   2  18    6.07    3.54
 -16  -2  18    2.85    3.49
 -16   2  18    2.73    3.58
 -15   2  17   79.76    6.89
  15   2 -17   87.75    6.97
 -15  -2  17   67.75    8.35
  15   2 -17   89.77    8.53
  15  -2 -17   80.27    7.42
 -15   2  17   91.03    8.24
 -15  -2  17   68.50    7.60
 -15   2  17   92.90    8.97
 -15  -2  17   71.32    7.84
 -15   2  17   89.20    8.71
 -15   2  17   77.86    8.65
 -14  -2  16   35.20    5.11
 -14   2  16   33.03    5.16
  14   2 -16   34.50    5.33
 -14  -2  16   33.38    5.45
  14  -2 -16   38.44    5.66
  14   2 -16   29.08    4.96
 -14   2  16   26.32    4.81
  14  -2 -16   36.15    4.95
 -14   2  16   37.15    5.37
  14   2 -16   28.64    5.15
 -14  -2  16   31.34    5.11
  14  -2 -16   34.49    4.77
 -14   2  16   30.99    5.39
 -14   2  16   36.03    4.41
  14   2 -16   26.95    3.76
 -13   2  15  226.00   13.23
  13   2 -15  207.51   12.86
 -13  -2  15  203.26   14.21
  13   2 -15  207.50   14.40
  13   2 -15  199.93   14.32
  13  -2 -15  225.58   14.70
  13   2 -15  203.13   14.36
 -13  -2  15  206.22   14.38
  13  -2 -15  221.08   13.67
  13   2 -15  221.11   13.87
 -13   2  15  222.00   14.44
  13  -2 -15  208.21   13.96
 -13   2  15  213.73   14.74
 -13  -2  15  206.45   14.45
  13  -2 -15  217.27   13.73
 -13   2  15  221.69   15.08
 -13   2  15  230.08   14.98
 -12   2  14  816.95   43.96
 -12  -2  14  788.98   43.50
 -12   2  14  790.87   43.55
  12  -2 -14  818.80   42.47
  12  -2 -14  822.40   43.16
  12   2 -14  838.18   41.86
 -12   2  14  871.63   42.20
 -12  -2  14  844.43   42.39
 -12  -2  14  810.34   43.32
  12   2 -14  875.17   43.83
  12  -2 -14  787.45   43.68
  12  -2 -14  781.11   43.62
  12   2 -14  845.93   42.83
 -12  -2  14  859.26   43.71
 -12   2  14  780.92   43.27
  12   2 -14  800.46   43.47
 -12   2  14  844.96   43.08
  12   2 -14  824.80   43.70
  12  -2 -14  841.70   43.74
 -12   2  14  825.71   43.99
 -11   2  13  237.15   15.29
 -11  -2  13  259.15   15.50
 -11   2  13  231.16   14.97
  11  -2 -13  243.85   14.26
  11  -2 -13  222.37   14.56
 -11  -2  13  237.24   13.18
  11   2 -13  239.62   13.54
 -11   2  13  247.77   13.93
 -11  -2  13  255.48   14.19
  11   2 -13  232.71   13.83
 -11  -2  13  239.13   14.85
  11   2 -13  224.84   14.97
  11  -2 -13  234.37   15.30
  11  -2 -13  216.83   15.06
 -11   2  13  229.95   14.90
 -11  -2  13  239.70   15.05
  11   2 -13  236.71   14.41
  11   2 -13  227.55   15.00
 -11   2  13  233.66   14.56
  11   2 -13  231.13   14.91
  11  -2 -13  218.41   14.97
 -11   2  13  234.27   15.27
 -10   2  12 1353.87   69.85
  10  -2 -12 1348.86   68.63
 -10   2  12 1306.14   69.43
  10  -2 -12 1417.49   69.53
 -10  -2  12 1484.36   67.78
 -10  -2  12 1419.07   68.61
  10   2 -12 1418.08   68.09
  10   2 -12 1408.49   68.47
 -10  -2  12 1289.61   69.27
  10  -2 -12 1378.51   70.11
  10   2 -12 1290.81   69.61
  10  -2 -12 1319.27   69.95
  10   2 -12 1422.80   69.11
 -10  -2  12 1421.91   69.83
 -10   2  12 1357.15   69.64
  10  -2 -12 1455.52   70.15
  10   2 -12 1402.61   69.79
 -10   2  12 1417.58   69.37
 -10   2  12 1446.41   69.47
 -10   2  12 1324.80   69.91
  -9   2  11   81.11    7.04
   9  -2 -11   89.22    6.56
  -9   2  11   80.75    6.87
  -9   2  11   80.15    6.28
   9  -2 -11   89.93    7.09
   9   2 -11   88.03    5.89
  -9  -2  11   87.35    6.27
  -9  -2  11   86.79    5.59
   9   2 -11   83.17    6.13
  -9  -2  11   71.01    6.59
   9   2 -11   83.89    7.20
   9  -2 -11   85.66    7.48
   9  -2 -11   90.53    7.60
  -9   2  11   72.20    6.84
   9   2 -11   87.23    6.75
  -9  -2  11   95.28    7.30
   9  -2 -11   80.85    7.13
   9   2 -11   93.70    7.31
  -9   2  11   84.99    6.91
  -9   2  11   93.08    7.09
  -9   2  11   90.43    7.28
  -8   2  10 1071.18   53.71
   8  -2 -10 1050.66   52.75
   8  -2 -10 1071.14   53.69
  -8   2  10 1129.41   53.19
  -8   2  10 1082.96   53.26
  -8  -2  10 1038.86   52.57
   8   2 -10 1059.33   52.14
  -8  -2  10  992.18   53.26
   8   2 -10 1076.40   52.63
  -8  -2  10 1122.12   53.77
   8   2 -10 1043.56   53.82
   8  -2 -10 1007.10   53.90
   8  -2 -10 1056.71   54.16
   8   2 -10 1100.86   53.19
  -8   2  10 1092.04   53.92
  -8  -2  10 1091.18   53.86
   8   2 -10 1027.51   53.56
  -8   2  10 1092.17   53.74
  -8   2  10 1120.73   53.62
   8  -2 -10 1047.18   54.00
  -8   2  10  990.38   53.79
   7   2  -9  184.80   10.21
  -7  -2   9  179.41   10.55
   7   2  -9  193.70   10.76
  -7  -2   9  172.91   11.15
   7   2  -9  184.85   11.76
   7  -2  -9  187.36   11.89
  -7  -2   9  190.86   11.57
   7   2  -9  172.60   11.31
  -7   2   9  188.95   11.73
  -7   2   9  184.64   11.49
   7  -2  -9  190.72   12.02
  -7  -2   9  197.12   11.92
   7   2  -9  186.47   11.09
  -7   2   9  195.23   11.93
  -7   2   9  174.25   11.22
  -7   2   9  193.44   11.21
   7  -2  -9  188.09   10.83
  -7   2   9  181.81   11.37
  -7   2   9  173.11   11.63
  -6  -2   8  386.56   20.25
   6   2  -8  392.49   19.97
   6   2  -8  411.93   20.56
  -6  -2   8  374.90   20.94
   6  -2  -8  407.94   21.56
   6   2  -8  361.38   21.35
  -6  -2   8  403.06   21.42
   6  -2  -8  392.78   21.84
   6   2  -8  391.83   21.21
  -6   2   8  387.63   21.57
  -6   2   8  413.70   21.46
   6   2  -8  414.24   20.94
  -6   2   8  381.34   21.54
  -6  -2   8  373.25   21.50
  -6   2   8  419.66   21.09
  -6   2   8  420.52   21.55
   6  -2  -8  366.96   20.35
  -6   2   8  408.41   21.13
  -6   2   8  389.53   21.48
   5   2  -7  966.39   49.38
  -5   2   7  943.19   47.44
   5  -2  -7  943.13   46.90
   5   2  -7  958.19   46.51
   5   2  -7  971.85   47.09
  -5  -2   7  971.26   48.01
   5   2  -7  932.83   48.04
   5  -2  -7  960.05   47.82
  -5   2   7  925.31   48.21
  -5  -2   7  961.66   48.55
   5   2  -7  994.80   47.45
   5  -2  -7  924.19   48.22
  -5   2   7  979.48   48.15
  -5   2   7  939.01   47.46
  -5   2   7  969.23   48.38
  -5   2   7  964.69   47.84
  -4   2   6 1801.40   90.14
   4  -2  -6 1881.84   89.84
  -4  -2   6 1875.24   89.40
   4   2  -6 1795.67   92.00
   4   2  -6 1900.35   89.48
   4   2  -6 1894.43   90.05
  -4  -2   6 1801.44   90.42
   4  -2  -6 1926.67   90.63
  -4  -2   6 1915.71   91.06
   4   2  -6 1770.09   90.84
  -4  -2   6 1824.22   91.33
   4  -2  -6 1938.38   91.40
  -4   2   6 1890.98   90.63
  -4   2   6 1836.31   91.33
   3  -2  -5   51.20    3.84
   3   2  -5   61.49    3.87
  -3  -2   5   58.46    4.11
  -3   2   5   63.13    3.95
  -3  -2   5   38.78    4.69
   3   2  -5   52.13    4.95
   3  -2  -5   53.44    5.12
  -3   2   5   59.02    5.11
  -3  -2   5   51.51    4.39
   3   2  -5   56.03    4.24
  -3   2   5   57.17    4.52
   3   2  -5   62.04    5.76
  -3  -2   5   56.93    5.47
   3  -2  -5   57.54    4.48
  -3  -2   5   55.36    4.86
   2   2  -4  439.04   23.12
  -2   2   4  454.43   22.67
  -2  -2   4  439.80   24.16
   2   2  -4  443.62   24.12
  -2   2   4  464.79   24.34
   2  -2  -4  458.64   24.32
  -2   2   4  461.25   23.14
   2  -2  -4  461.96   23.03
  -2  -2   4  447.08   22.77
  -2  -2   4  458.23   24.66
  -1  -2   3  193.34   12.97
   1  -2  -3  226.15   11.93
  -1   2   3  224.66   12.53
  -1   2   3  232.83   11.86
  -1  -2   3  210.31   12.37
   1   2  -3  217.72   13.15
  -1   2   3  204.29   13.05
   1   2  -3  220.52   11.47
  -1  -2   3  222.76   11.69
   1   2  -3  188.05   13.14
   1   2  -3  220.23   12.59
   1  -2  -3  211.39   12.47
  -1   2   3  223.80   11.94
   1  -2  -3  250.51   11.88
   0  -2  -2  156.90    8.62
   0   2   2  167.05    8.87
   0  -2   2  154.63    9.07
   0   2   2  160.35   10.10
   0  -2  -2  168.16   10.09
   0  -2   2  149.89    9.68
   0   2  -2  166.29    9.95
   0   2   2  164.13   10.06
   0   2   2  162.56    9.13
   0  -2   2  155.90   10.26
   0   2  -2  154.25   10.33
   0   2  -2  168.26   10.55
   0  -2   2  141.08   10.13
   0  -2  -2  149.72    8.90
   0  -2  -2  154.71    9.52
   0  -2  -2  174.09    9.17
   0   2   2  163.01    9.57
   0  -2   2  153.26    9.40
   0   2  -2  162.10    9.62
   0   2   2  158.58    9.14
   0  -2  -2  180.25    9.45
   0   2   2  143.89    9.43
   0  -2   2  151.99    9.46
   0  -2  -2  160.76    9.53
  -1  -2  -1   13.62    1.64
   1   2   1    6.89    2.23
  -1  -2  -1   15.73    2.77
   1  -2   1   11.05    1.94
  -1   2  -1   12.41    2.04
   1   2   1   19.75    3.08
  -1  -2  -1   14.46    2.96
  -1  -2  -1   12.48    2.29
  -1   2  -1   15.19    3.20
   1   2   1   11.05    2.17
   1   2   1   11.05    1.97
  -1   2  -1   14.60    2.64
  -1  -2  -1   15.16    2.60
   1   2   1   11.70    2.67
  -1   2  -1    6.64    2.73
   1  -2   1   11.52    2.84
  -2  -2   0   49.41    4.69
   2   2   0   59.22    5.01
  -2   2   0   50.02    3.91
   2   2   0   64.96    5.10
  -2  -2   0   42.13    4.71
   2  -2   0   48.75    4.38
  -2  -2   0   60.61    4.45
  -2  -2   0   46.88    4.02
   2   2   0   45.57    3.95
  -2  -2   0   53.54    4.33
   2  -2   0   46.70    5.17
  -2   2   0   41.26    5.01
   2   2   0   58.34    5.16
  -2  -2   0   53.59    4.62
   2   2   0   52.39    4.69
   2   2   0   68.44    4.67
  -3  -2   1  187.58   11.25
   3   2  -1  200.63   11.26
  -3  -2   1  206.68   12.39
   3   2  -1  184.37   11.95
   3  -2  -1  190.10   12.61
   3   2  -1  191.63   11.93
  -3  -2   1  207.24   12.37
   3   2  -1  199.67   11.82
  -3   2   1  207.29   11.81
  -3  -2   1  192.28   11.27
  -3   2   1  200.99   11.13
  -3  -2   1  190.13   11.42
  -3  -2   1  199.93   11.63
   3   2  -1  204.59   11.86
  -3  -2   1  199.71   11.90
   4  -2  -2 3348.72  164.32
  -4  -2   2 3315.34  162.70
   4  -2  -2 3432.27  163.62
   4   2  -2 3376.55  163.52
  -4  -2   2 3384.52  163.71
   4   2  -2 3461.96  163.28
   4  -2  -2 3409.05  162.55
  -4   2   2 3296.54  163.07
   4   2  -2 3298.49  163.25
  -4  -2   2 3562.56  163.29
  -4   2   2 3403.64  162.51
   4   2  -2 3226.06  163.06
  -4  -2   2 3385.83  163.00
   4   2  -2 3358.55  163.48
  -4   2   2 3463.93  162.44
   4  -2  -2 3370.41  161.54
  -4  -2   2 3436.63  163.32
   4  -2  -2 3511.42  163.04
   5  -2  -3    7.91    2.50
  -5  -2   3    7.03    2.04
  -5  -2   3   12.74    3.07
   5   2  -3   12.09    2.85
   5   2  -3   11.58    2.42
   5   2  -3   10.87    2.27
  -5   2   3   13.24    2.23
   5   2  -3    8.20    2.41
   5   2  -3   11.77    2.49
  -5  -2   3    9.82    2.66
  -5  -2   3   14.14    2.97
   5  -2  -3    8.94    1.82
   5   2  -3   10.75    2.70
  -5  -2   3   15.40    2.76
   5  -2  -3   10.57    2.50
  -5   2   3   10.69    1.95
  -5  -2   3   13.66    2.55
   5  -2  -3   11.29    1.63
   5  -2  -3   12.63    2.54
   6  -2  -4  767.90   38.78
  -6   2   4  815.27   39.56
   6  -2  -4  784.17   40.52
  -6  -2   4  781.23   40.62
   6  -2  -4  823.15   40.64
  -6  -2   4  760.88   40.11
   6  -2  -4  781.45   38.04
  -6   2   4  782.26   39.67
  -6  -2   4  772.76   40.53
   6   2  -4  813.53   40.24
   6   2  -4  800.72   40.48
   6   2  -4  828.30   40.24
  -6  -2   4  723.04   40.64
   6  -2  -4  796.17   39.23
   6  -2  -4  793.30   40.00
  -6   2   4  795.92   39.69
   6   2  -4  811.49   40.56
  -6  -2   4  785.61   40.33
   6   2  -4  779.71   40.61
  -6   2   4  763.35   40.20
   6  -2  -4  804.92   39.81
   7  -2  -5   79.42    5.79
  -7   2   5   95.86    6.51
  -7   2   5  111.54    8.33
   7  -2  -5   92.01    7.29
   7  -2  -5   89.31    7.19
  -7  -2   5   91.32    7.03
  -7  -2   5   90.05    7.29
   7  -2  -5   88.37    5.24
   7   2  -5   86.88    6.71
   7   2  -5   85.45    6.93
  -7  -2   5   90.84    7.32
  -7   2   5   94.48    6.66
  -7  -2   5   85.09    7.37
   7   2  -5   91.08    6.92
  -7   2   5   83.17    6.25
   7  -2  -5   86.45    6.81
   7   2  -5   94.74    7.39
   7   2  -5   99.28    7.14
  -7   2   5   90.33    6.62
  -7  -2   5   86.41    7.04
   7   2  -5   92.29    7.44
   7  -2  -5   93.34    6.68
  -7   2   5  105.54    7.50
   8   2  -6   24.78    3.42
   8  -2  -6   24.02    4.13
  -8   2   6   19.87    3.98
  -8  -2   6   31.35    4.29
   8  -2  -6   32.13    4.20
   8   2  -6   26.41    4.26
  -8  -2   6   19.99    3.33
   8  -2  -6   29.19    2.48
  -8   2   6   24.94    1.99
   8   2  -6   25.90    3.39
  -8   2   6   21.64    3.42
   8   2  -6   20.92    3.32
  -8  -2   6   25.48    4.05
   8   2  -6   27.54    3.70
  -8  -2   6   25.19    4.03
  -8   2   6   23.42    3.19
  -8  -2   6   23.68    2.96
   8   2  -6   25.72    4.19
   8  -2  -6   25.39    3.49
   8   2  -6   30.82    3.90
  -8   2   6   30.15    3.65
  -8  -2   6   30.49    4.03
   8  -2  -6   26.14    3.58
   8  -2  -6   22.26    2.76
  -8   2   6   26.01    3.37
  -8   2   6   26.17    3.83
   9   2  -7  190.51   12.11
  -9   2   7  175.11   13.29
  -9  -2   7  194.21   12.72
  -9  -2   7  196.18   12.88
   9  -2  -7  196.57   12.60
   9  -2  -7  195.49   10.69
  -9  -2   7  194.19   12.91
   9   2  -7  187.09   12.40
  -9   2   7  199.61   12.13
  -9  -2   7  185.51   13.17
   9   2  -7  195.15   12.24
  -9   2   7  194.22   11.75
  -9  -2   7  183.24   11.45
   9   2  -7  193.59   13.08
   9   2  -7  207.82   13.20
   9  -2  -7  184.85   12.33
  -9  -2   7  210.25   13.13
  -9   2   7  200.60   12.24
   9   2  -7  195.99   12.20
  -9   2   7  195.65   11.86
   9   2  -7  195.67   12.29
   9  -2  -7  202.66   11.55
   9  -2  -7  201.48   12.10
  -9   2   7  198.08   12.86
 -10   2   8  326.89   20.94
 -10  -2   8  342.52   20.22
  10  -2  -8  361.35   20.05
 -10  -2   8  331.58   20.02
  10  -2  -8  336.01   17.85
 -10  -2   8  328.11   20.68
  10   2  -8  370.88   19.69
 -10   2   8  327.33   18.84
 -10  -2   8  334.49   18.76
  10   2  -8  360.96   20.57
  10  -2  -8  333.22   19.24
 -10   2   8  336.46   19.48
  10  -2  -8  345.95   19.83
  10   2  -8  305.32   19.87
  10   2  -8  360.76   19.57
 -10  -2   8  349.77   20.27
 -10   2   8  356.91   19.41
  10   2  -8  351.29   19.86
 -10   2   8  356.54   19.22
  10  -2  -8  321.02   18.59
  10   2  -8  351.82   19.67
 -10   2   8  335.29   20.07
 -11   2   9  601.74   34.38
 -11  -2   9  624.20   33.52
  11  -2  -9  629.59   33.05
 -11  -2   9  660.42   33.74
  11   2  -9  622.25   32.64
 -11  -2   9  585.04   34.00
 -11   2   9  605.71   32.10
  11   2  -9  626.60   32.94
  11  -2  -9  581.97   31.77
 -11   2   9  626.80   32.32
  11   2  -9  616.01   33.45
  11  -2  -9  639.10   33.25
  11   2  -9  676.42   32.89
 -11   2   9  581.80   32.64
 -11   2   9  590.13   33.13
  11   2  -9  618.66   32.94
 -11  -2   9  564.40   33.07
 -11   2   9  613.96   32.49
 -11  -2   9  606.16   33.05
 -11  -2   9  601.44   32.00
  11   2  -9  580.40   33.40
  11  -2  -9  641.28   32.61
 -12  -2  10    5.54    2.89
  12   2 -10    6.79    2.85
 -12  -2  10    3.79    2.54
 -12   2  10    2.18    2.19
 -12  -2  10    3.77    2.14
  12   2 -10    3.64    3.15
  12  -2 -10    4.42    2.77
  12  -2 -10    6.06    2.43
 -12   2  10    6.70    2.66
  12   2 -10    3.17    2.39
 -12   2  10    1.25    2.13
  12  -2 -10    3.91    3.06
  12   2 -10    5.02    2.46
 -12  -2  10    3.44    3.01
  12   2 -10    3.34    2.54
 -12   2  10   -0.65    2.16
  12  -2 -10    6.06    3.08
  12   2 -10    1.40    2.82
 -12  -2  10    0.69    2.30
 -12  -2  10    5.09    2.74
 -12   2  10    0.69    2.50
 -12   2  10    3.64    3.27
 -13  -2  11 1083.48   55.60
 -13  -2  11 1119.55   55.25
  13   2 -11 1032.63   54.81
 -13  -2  11 1055.25   54.07
  13  -2 -11 1060.53   54.72
 -13   2  11 1144.47   54.53
  13   2 -11 1088.25   55.23
  13  -2 -11 1094.10   55.41
 -13   2  11 1037.17   55.01
 -13  -2  11 1032.65   56.49
 -13   2  11 1070.61   55.27
 -13  -2  11 1044.32   55.78
 -13   2  11 1002.67   55.34
 -13   2  11 1042.41   56.94
  14   2 -12  211.53   14.39
 -14  -2  12  227.71   14.00
  14   2 -12  230.86   15.03
 -14   2  12  224.28   14.14
 -14   2  12  238.38   15.09
 -14   2  12  213.69   14.85
 -14  -2  12  188.62   15.31
 -14  -2  12  220.68   15.51
 -14   2  12  217.49   15.25
 -14   2  12  188.17   15.75
 -15   2  13   70.97    9.17
 -15  -2  13   91.58    9.24
  15   2 -13  106.64    9.11
 -15   2  13   88.58    8.43
 -15  -2  13   95.27    9.66
 -15   2  13   79.27    8.19
 -15   2  13   78.55    8.48
  15   2 -13  106.10    8.64
 -16   2  14  232.30   19.01
 -16  -2  14  261.73   18.52
  16   2 -14  298.14   18.34
 -16   2  14  273.27   18.02
 -16   2  14  260.07   17.95
 -16  -2  14  258.07   19.09
 -16   2  14  298.85   18.75
  16   2 -14  259.05   17.33
 -17   2  15  182.03   16.08
 -17  -2  15  218.68   15.86
  17   2 -15  182.70   14.37
 -17   2  15  204.60   14.88
 -17   2  15  209.38   14.97
 -17  -2  15  199.99   15.93
 -17   2  15  187.85   14.78
  17   2 -15  194.14   14.12
 -18   2  16   19.15    6.49
 -18  -2  16   17.93    5.57
  18   2 -16   20.51    5.30
 -18   2  16   19.75    5.36
 -18  -2  16   37.51    6.88
 -18   2  16   18.16    4.97
 -18   2  16   24.47    5.99
  18   2 -16   22.80    4.95
  19   2 -17   27.06    5.89
 -19   2  17   14.76    4.91
 -19   2  17   22.58    5.50
 -19  -2  17   27.77    6.55
 -19  -2  17   17.94    5.70
 -19   2  17   27.54    6.97
  19   2 -17   30.99    5.48
  20   2 -18   -2.21    3.65
 -20   2  18   -1.12    4.13
 -20   2  18   -2.28    3.89
 -20  -2  18   -1.39    4.32
 -20  -2  18    1.27    4.32
 -20   2  18   -4.59    5.35
 -20  -2  18    5.22    4.68
  20   2 -18    4.65    4.15
  21   2 -19   88.65   10.06
 -21   2  19   90.27   10.36
 -21   2  19   76.45    9.68
 -21  -2  19   80.48   10.80
 -21  -2  19  113.05   11.94
 -21  -2  19   89.74   11.10
 -21   2  19  103.66   12.68
  21   2 -19  100.77    9.98
 -22   2  20   78.19   10.10
 -22  -2  20   64.32   10.20
 -22   2  20   46.26    8.34
 -22  -2  20   68.32    9.95
  22   2 -20   62.94    9.13
 -22   2  20   74.88   11.07
 -22  -2  20   56.84    9.47
 -23   2  21   50.42    8.43
 -23   2  21   31.28    7.02
 -23  -2  21   28.89    8.12
 -23  -2  21   27.13    7.64
  23   2 -21   36.50    7.14
 -23   2  21   37.63    9.47
 -23  -2  21   41.49    8.35
 -24   2  22   30.76    7.97
 -24  -2  22   18.45    7.34
 -24   2  22   17.22    6.10
 -24  -2  22   23.78    7.51
  24   2 -22   21.96    6.80
 -24   2  22   37.61    9.62
 -24  -2  22   34.02    8.61
 -25  -2  23   74.85   11.50
 -25   2  23   43.77    8.99
 -25  -2  23   57.69   10.39
 -25   2  23   66.64   11.67
 -25  -2  23   44.29    9.57
 -25   2  23   74.69   11.02
 -26  -2  24   24.36    8.31
 -26  -2  24   10.87    7.61
 -26   2  24   26.99    7.49
 -26   2  24   16.49    7.30
 -26   2  24   20.46    9.48
 -26  -2  24   16.07    7.50
 -27  -2  25   77.03   12.42
  27   3 -29   21.78    8.21
 -27  -3  29   12.11    6.97
 -27   3  29    7.99    8.04
 -27  -3  29   16.21    6.80
 -26   3  28    9.07    6.19
  26   3 -28    3.21    6.18
 -26   3  28   15.41    9.41
 -26  -3  28   -1.56    6.73
 -25   3  27   59.20    9.81
 -25  -3  27   69.81   11.01
  25   3 -27   55.12    9.67
 -25   3  27   73.76   11.94
  24   3 -26   -1.46    5.50
 -24   3  26    8.22    5.72
 -24   3  26    2.47    4.33
 -24  -3  26    1.42    6.33
 -24   3  26    5.73    6.30
 -24   3  26    5.28    6.48
  23   3 -25   15.31    6.37
 -23   3  25   18.25    6.07
 -23   3  25   17.59    5.78
 -23  -3  25   13.52    6.38
 -23   3  25   11.00    6.58
 -23   3  25   33.64    8.58
  22   3 -24   64.95    9.12
 -22   3  24   41.96    7.89
 -22   3  24   53.42    7.90
 -22  -3  24   56.57    8.93
 -22   3  24   68.51    9.72
 -22   3  24   70.12   10.51
  21   3 -23   43.99    7.64
 -21   3  23   32.76    6.95
 -21   3  23   32.66    6.20
 -21  -3  23   50.03    8.05
 -21   3  23   42.79    7.91
 -21   3  23   37.63    8.40
  20   3 -22  433.49   28.66
 -20   3  22  461.76   28.64
 -20  -3  22  443.36   28.81
 -20   3  22  426.69   27.55
 -20  -3  22  499.20   29.36
 -20   3  22  437.64   28.57
 -20   3  22  492.81   30.74
  19   3 -21   36.09    6.69
 -19   3  21   33.80    6.17
 -19  -3  21   41.70    6.99
 -19   3  21   25.23    5.40
 -19  -3  21   42.69    7.34
 -19   3  21   42.76    7.57
 -19  -3  21   27.31    6.25
 -19   3  21   13.77    5.87
 -18  -3  20  342.92   22.05
  18   3 -20  290.84   21.20
 -18   3  20  310.52   21.03
 -18   3  20  332.24   20.75
 -18  -3  20  330.85   21.82
 -18  -3  20  296.54   21.12
 -18   3  20  326.99   22.00
 -18   3  20  342.67   23.06
 -17  -3  19  222.85   16.75
  17   3 -19  227.13   16.77
 -17   3  19  223.63   16.49
 -17  -3  19  245.95   17.06
 -17  -3  19  241.40   16.84
 -17   3  19  190.02   16.13
 -17   3  19  245.50   18.00
  16   3 -18   37.04    6.10
 -16  -3  18   47.27    6.50
 -16   3  18   32.27    5.55
 -16  -3  18   34.96    6.02
 -16  -3  18   34.09    5.93
 -16   3  18   40.52    6.85
 -16  -3  18   27.12    5.89
 -16   3  18   37.24    6.42
 -15   3  17   37.87    6.13
  15   3 -17   40.87    6.26
 -15   3  17   43.29    6.01
 -15  -3  17   51.34    6.54
 -15  -3  17   51.83    6.75
 -15  -3  17   42.88    6.37
  15   3 -17   44.02    4.92
 -15   3  17   52.88    7.11
 -14   3  16   71.45    8.09
  14  -3 -16   61.84    6.18
 -14  -3  16   53.78    6.64
  14  -3 -16   44.07    6.60
  14   3 -16   50.62    6.63
 -14  -3  16   65.40    7.19
 -14   3  16   48.27    6.59
  14   3 -16   66.57    5.97
 -14  -3  16   56.86    6.75
 -14   3  16   78.45    7.99
  14   3 -16   69.18    5.78
 -14   3  16   56.59    5.74
 -13   3  15  491.99   25.80
  13   3 -15  473.70   25.30
  13   3 -15  480.10   25.73
 -13  -3  15  462.30   27.27
  13   3 -15  435.26   27.22
  13  -3 -15  481.61   27.50
  13   3 -15  490.22   27.38
 -13  -3  15  485.38   27.36
 -13   3  15  449.94   26.94
 -13  -3  15  473.44   27.63
  13  -3 -15  454.55   25.87
 -13   3  15  465.60   27.88
 -13   3  15  464.86   27.61
  12   3 -14  121.48    8.38
  12   3 -14  123.69    8.80
 -12  -3  14  117.01    9.82
  12   3 -14  115.37   10.04
  12  -3 -14  123.31   10.00
 -12   3  14  124.51    9.50
 -12   3  14  135.06    9.72
  12   3 -14  135.09   10.11
  12  -3 -14  117.13    9.99
  12   3 -14  131.89    9.37
 -12  -3  14  123.20    9.97
 -12   3  14  110.01    9.63
 -12   3  14  128.91    8.83
  12  -3 -14  127.74    9.12
 -12   3  14  121.29   10.23
 -12   3  14  119.86   10.08
  11   3 -13  872.22   45.05
 -11  -3  13  837.76   45.61
  11   3 -13  907.13   45.64
 -11  -3  13  883.52   46.98
  11   3 -13  853.77   47.24
  11  -3 -13  887.31   47.01
  11   3 -13  920.28   47.11
 -11   3  13  930.20   46.62
  11  -3 -13  891.50   47.25
 -11   3  13  890.39   46.49
 -11  -3  13  910.31   47.31
  11   3 -13  912.38   46.17
 -11   3  13  914.44   47.15
 -11   3  13  928.50   45.81
  11  -3 -13  951.88   45.97
 -11   3  13  897.88   47.44
 -11   3  13  873.22   47.25
 -10  -3  12  656.10   36.01
  10   3 -12  670.42   35.47
  10   3 -12  716.51   36.13
 -10  -3  12  680.09   37.23
  10   3 -12  719.31   37.85
  10  -3 -12  691.75   37.28
 -10  -3  12  748.29   37.64
 -10   3  12  730.88   37.13
 -10   3  12  682.48   36.96
  10  -3 -12  682.30   37.53
  10   3 -12  692.99   37.21
  10   3 -12  697.26   36.54
 -10   3  12  696.21   37.51
 -10  -3  12  701.41   37.59
 -10   3  12  734.15   36.47
 -10   3  12  730.73   36.41
  10  -3 -12  742.99   36.35
 -10   3  12  648.60   37.38
 -10   3  12  677.31   37.57
   9   3 -11  275.36   15.62
   9   3 -11  301.26   16.33
   9   3 -11  265.25   17.41
   9  -3 -11  287.32   17.16
  -9  -3  11  287.17   17.28
  -9   3  11  278.58   17.02
   9  -3 -11  292.59   17.65
  -9   3  11  300.87   17.20
   9   3 -11  262.93   16.91
   9   3 -11  277.75   16.50
  -9   3  11  295.35   17.58
  -9  -3  11  291.81   17.58
  -9   3  11  276.78   16.54
  -9   3  11  316.16   16.69
   9  -3 -11  280.21   16.17
  -9   3  11  269.51   17.24
  -9   3  11  268.98   17.32
  -8   3  10  549.89   30.40
  -8  -3  10  560.28   29.87
   8  -3 -10  583.90   29.43
  -8   3  10  573.49   29.96
  -8   3  10  585.38   29.77
   8   3 -10  563.77   28.84
   8   3 -10  585.35   29.48
   8   3 -10  533.80   30.62
  -8  -3  10  582.92   30.63
   8  -3 -10  566.01   30.26
  -8  -3  10  530.53   30.98
  -8  -3  10  562.84   30.85
  -8   3  10  563.53   30.78
   8   3 -10  582.19   29.86
  -8   3  10  543.20   30.32
  -8   3  10  553.03   30.26
  -8   3  10  531.48   30.33
   7   3  -9 1066.25   55.48
   7  -3  -9 1042.14   52.41
   7  -3  -9 1060.74   52.34
  -7  -3   9 1035.88   52.76
  -7   3   9 1069.12   53.14
  -7   3   9 1083.67   52.67
   7   3  -9  989.06   51.75
   7   3  -9 1060.48   50.86
   7   3  -9 1072.15   52.50
  -7  -3   9 1013.70   53.30
  -7  -3   9 1063.21   53.64
   7  -3  -9 1083.21   53.17
   7   3  -9 1011.33   53.65
  -7  -3   9 1002.16   53.93
  -7   3   9 1040.28   53.84
   7   3  -9 1091.75   52.90
  -7  -3   9 1043.89   53.87
  -7   3   9 1066.31   53.65
  -7   3   9 1074.44   53.51
   6  -3  -8  108.27    7.02
  -6  -3   8   91.12    7.00
   6   3  -8  103.01    9.06
   6   3  -8   94.60    6.46
   6   3  -8   97.86    6.98
  -6  -3   8   89.44    7.36
   6  -3  -8  113.39    7.68
  -6  -3   8   95.46    7.72
   6   3  -8   89.47    7.76
  -6  -3   8   91.35    8.05
  -6   3   8  108.18    8.23
   6  -3  -8  100.93    7.97
  -6   3   8   96.85    7.46
  -6   3   8   86.12    7.32
  -6   3   8   90.42    7.69
   5   3  -7  107.35    9.42
  -5   3   7  118.43    8.54
   5  -3  -7  123.48    8.23
   5   3  -7  130.33    8.20
  -5  -3   7  127.25    8.74
  -5   3   7  118.76    6.45
  -5  -3   7  115.03    9.14
   5  -3  -7  107.50    8.85
   5  -3  -7  126.67    7.92
  -5  -3   7  116.91    8.08
  -5   3   7  114.04    8.83
   5   3  -7  113.26    8.87
  -5  -3   7  125.04    9.05
   4   3  -6    3.91    2.11
  -4  -3   6    1.83    1.91
   4  -3  -6   -0.34    1.82
  -4  -3   6    0.54    2.21
  -4  -3   6    4.00    2.52
   4   3  -6    5.26    2.35
   4  -3  -6    3.16    2.71
  -4   3   6    4.89    2.05
  -4  -3   6    6.85    2.34
   4   3  -6    3.83    1.07
   4  -3  -6    5.26    1.93
   4   3  -6    4.95    2.61
   4  -3  -6    1.49    1.52
  -4  -3   6    0.63    2.90
  -3  -3   5 1461.30   74.66
   3   3  -5 1541.60   74.41
   3  -3  -5 1571.81   73.71
   3   3  -5 1533.06   76.21
  -3  -3   5 1518.16   76.17
   3  -3  -5 1570.75   76.05
  -3   3   5 1502.89   75.91
   3   3  -5 1550.37   75.12
   3  -3  -5 1522.84   74.51
  -3   3   5 1523.37   75.00
  -3  -3   5 1569.30   76.61
   3   3  -5 1582.56   77.24
   3  -3  -5 1456.91   73.99
  -3  -3   5 1532.63   76.02
   2  -3  -4    4.54    1.53
  -2   3   4    2.91    1.51
  -2  -3   4    1.21    2.75
   2  -3  -4    3.29    1.22
   2   3  -4    4.58    2.30
  -2   3   4    2.11    2.32
   2  -3  -4   -0.51    2.47
  -2   3   4    2.44    1.82
  -2  -3   4    2.97    1.93
   2  -3  -4    5.63    1.87
   2   3  -4    3.44    1.50
  -1  -3   3  919.58   48.16
  -1  -3   3  913.93   46.33
  -1   3   3  967.68   47.21
  -1   3   3  934.12   46.41
  -1   3   3  947.03   45.79
   1   3  -3  929.36   48.30
  -1  -3   3  923.42   46.84
  -1   3   3  918.23   47.86
  -1  -3   3  949.25   45.59
   1   3  -3  980.44   46.46
   1   3  -3  913.10   46.49
   1  -3  -3  895.42   46.41
   1  -3  -3  958.63   46.08
  -1   3   3  951.70   46.22
   1   3  -3  948.32   48.53
  -1   3   3  943.38   46.73
  -1   3   3  925.29   48.06
   1  -3  -3  915.45   46.22
  -1  -3   3  937.32   46.96
   0   3  -2 3283.68  156.01
   0  -3   2 3128.48  155.76
   0   3   2 3102.66  155.36
   0   3  -2 3353.01  157.66
   0  -3   2 3421.15  157.35
   0  -3   2 3282.61  157.33
   0  -3  -2 3190.71  155.75
   0   3   2 3316.84  155.33
   0  -3  -2 3175.03  155.34
   0   3  -2 3173.65  155.34
   0  -3  -2 3282.41  155.10
   0   3   2 3359.55  156.16
   0   3  -2 3273.47  157.64
   0  -3   2 3159.45  155.35
   0   3   2 3196.33  155.36
   0   3   2 3305.96  157.15
   0   3  -2 3240.76  155.81
   0  -3  -2 3208.89  155.09
   0  -3   2 3259.70  155.85
   0  -3  -2 3318.24  156.88
   1   3   1 5603.26  267.39
  -1   3  -1 5710.68  268.90
   1   3   1 5612.70  269.03
   1  -3   1 5600.18  269.82
   1   3   1 5484.82  268.37
  -1   3  -1 5575.20  270.31
  -1   3  -1 5663.41  268.26
  -1  -3  -1 5572.90  268.24
   1   3   1 5982.35  269.81
  -1  -3  -1 5597.80  268.58
  -1   3  -1 5620.51  270.45
   1  -3   1 5664.28  268.52
  -1  -3  -1 5717.69  269.61
  -1   3  -1 5292.67  268.50
   1   3   1 5683.16  269.84
  -1  -3  -1 5716.64  269.35
  -2  -3   0 3333.97  159.79
  -2   3   0 3161.57  158.71
   2  -3   0 3289.93  158.66
   2   3   0 3417.42  160.02
   2  -3   0 3295.23  158.53
  -2  -3   0 3318.32  157.78
   2   3   0 3283.89  159.07
   2  -3   0 3261.70  160.08
  -2   3   0 3357.09  160.82
  -2  -3   0 3221.69  160.11
   2   3   0 3330.78  159.91
   2   3   0 3436.10  160.36
  -2  -3   0 3455.97  159.70
   2   3   0 3118.47  159.34
   3   3  -1 2068.72   99.46
  -3  -3   1 2046.53   99.37
  -3   3   1 1932.52   98.40
   3   3  -1 2117.35   99.52
  -3  -3   1 2030.89   99.91
  -3   3   1 1974.84   98.23
   3  -3  -1 2059.68   98.13
  -3  -3   1 1905.92   98.67
  -3  -3   1 2002.44   97.48
   3   3  -1 2075.16   98.74
  -3   3   1 2039.73  100.58
   3  -3  -1 1937.03   99.76
   3   3  -1 2033.02   99.79
   3   3  -1 1866.79   99.00
  -3  -3   1 2203.81   99.45
   3   3  -1 2119.19   98.12
   4   3  -2  402.68   20.65
   4   3  -2  385.12   22.14
  -4  -3   2  410.04   22.60
   4  -3  -2  387.07   22.66
   4  -3  -2  418.37   21.83
  -4  -3   2  383.85   21.92
  -4  -3   2  376.08   22.38
   4   3  -2  397.32   21.89
  -4   3   2  378.17   21.03
  -4  -3   2  381.13   21.46
  -4  -3   2  375.10   21.54
  -4  -3   2  389.18   21.80
   4   3  -2  384.24   21.96
  -4   3   2  396.45   19.74
  -5   3   3   24.65    2.23
  -5  -3   3   24.32    2.85
  -5  -3   3   30.24    4.45
   5   3  -3   19.30    3.52
  -5  -3   3   17.79    3.25
   5  -3  -3   22.38    4.14
   5   3  -3   26.47    3.75
   5   3  -3   22.23    3.61
  -5  -3   3   21.14    3.75
  -5   3   3   21.70    3.11
  -5  -3   3   20.96    3.40
  -5   3   3   22.99    3.17
  -5  -3   3   25.19    3.71
   5   3  -3   15.35    3.63
   5  -3  -3   26.08    3.80
  -5  -3   3   24.72    4.05
  -6   3   4  456.13   22.83
  -6  -3   4  453.83   23.79
   6  -3  -4  459.86   25.33
  -6  -3   4  428.66   25.33
   6   3  -4  434.77   25.00
   6  -3  -4  421.88   25.79
   6   3  -4  451.57   25.19
   6   3  -4  476.20   24.98
   6  -3  -4  441.46   23.29
  -6  -3   4  463.49   24.92
  -6  -3   4  449.64   24.94
  -6   3   4  450.62   24.44
  -6  -3   4  458.36   25.12
   6   3  -4  450.09   25.39
   6  -3  -4  488.59   24.73
  -7   3   5  840.35   43.09
   7   3  -5  830.01   44.17
   7   3  -5  848.68   43.86
   7   3  -5  900.03   44.09
   7  -3  -5  867.92   42.22
   7  -3  -5  856.62   42.54
  -7  -3   5  873.20   44.34
  -7   3   5  827.85   43.49
  -7  -3   5  809.69   42.70
   7  -3  -5  915.58   44.64
  -7  -3   5  821.93   44.51
   7  -3  -5  859.96   43.52
  -7  -3   5  859.76   44.40
   7   3  -5  834.47   44.58
  -8  -3   6  300.94   20.42
   8   3  -6  323.57   19.60
  -8  -3   6  330.16   20.38
   8   3  -6  337.50   20.53
   8  -3  -6  350.81   18.72
  -8   3   6  341.91   19.23
  -8   3   6  324.18   19.40
  -8  -3   6  325.34   20.03
   8   3  -6  330.75   20.25
  -8  -3   6  356.08   18.88
   8  -3  -6  373.71   20.43
  -8  -3   6  353.14   20.69
   8  -3  -6  381.26   20.46
   8   3  -6  363.94   19.81
  -8   3   6  361.31   19.25
   8   3  -6  350.52   20.16
  -8   3   6  313.14   20.11
   8  -3  -6  361.77   19.68
   9   3  -7   32.97    4.33
  -9  -3   7   22.98    4.44
  -9  -3   7   31.56    5.01
   9  -3  -7   30.22    4.08
   9   3  -7   27.36    5.13
  -9   3   7   35.94    4.17
   9  -3  -7   26.31    3.50
   9   3  -7   31.71    4.45
  -9  -3   7   30.26    4.49
  -9   3   7   45.34    4.67
   9  -3  -7   35.27    4.93
  -9  -3   7   28.30    4.42
   9  -3  -7   39.21    4.91
   9   3  -7   27.07    4.74
  -9  -3   7   20.18    4.26
   9   3  -7   36.41    4.53
   9   3  -7   37.42    4.24
  -9   3   7   32.09    4.06
  -9   3   7   38.24    4.99
 -10   3   8 1511.44   75.47
 -10  -3   8 1541.34   76.93
  10   3  -8 1497.80   76.35
  10   3  -8 1537.23   76.01
 -10  -3   8 1557.21   77.89
  10   3  -8 1498.01   77.23
  10  -3  -8 1511.75   76.48
 -10  -3   8 1452.48   76.76
  10   3  -8 1616.91   76.27
  10   3  -8 1519.76   77.00
 -10   3   8 1486.59   75.93
  10  -3  -8 1581.08   76.69
  10   3  -8 1515.07   75.77
 -10  -3   8 1463.63   76.64
 -10  -3   8 1508.29   77.11
  10  -3  -8 1575.70   76.50
 -10   3   8 1498.97   76.92
  10  -3  -8 1592.80   75.85
  10   3  -8 1437.93   75.93
  10  -3  -8 1488.30   75.06
 -10   3   8 1591.09   75.67
 -11   3   9   -0.53    2.11
  11   3  -9    3.25    2.55
 -11  -3   9    0.73    2.98
  11   3  -9   -1.10    2.02
  11   3  -9    4.07    2.68
 -11  -3   9   -1.81    2.99
  11  -3  -9    4.92    2.63
  11   3  -9    0.78    3.26
 -11   3   9    3.63    2.60
  11  -3  -9   -1.90    2.29
 -11  -3   9    2.19    2.81
 -11   3   9   -0.61    2.02
  11  -3  -9    0.69    2.81
  11   3  -9   -1.75    2.57
 -11  -3   9   -0.76    2.86
  11  -3  -9    0.63    2.52
  11   3  -9   -0.75    2.74
 -11  -3   9    1.40    2.51
  11   3  -9    1.91    2.40
 -11   3   9    5.28    3.09
  12   3 -10 1151.11   60.65
 -12  -3  10 1229.01   61.56
  12   3 -10 1260.30   60.58
 -12  -3  10 1165.23   62.55
 -12  -3  10 1146.14   59.62
  12  -3 -10 1283.88   60.59
  12  -3 -10 1117.09   60.95
  12   3 -10 1238.58   61.04
 -12   3  10 1182.97   59.97
 -12  -3  10 1189.33   61.78
 -12   3  10 1178.77   60.62
 -12  -3  10 1161.56   61.34
  12  -3 -10 1262.24   61.07
 -12   3  10 1057.33   62.42
 -12   3  10 1149.64   61.55
 -13  -3  11   91.04    9.82
  13  -3 -11  107.33    8.86
 -13  -3  11   95.81    8.20
  13   3 -11  122.14    9.46
 -13   3  11  105.42    8.56
 -13   3  11  110.92    9.09
 -13  -3  11  123.32   10.26
 -13  -3  11  114.57    9.86
  13   3 -11  114.06    9.15
 -13  -3  11  100.28    9.45
 -13   3  11  105.24   10.68
 -13   3  11  102.29    9.73
 -14  -3  12  444.91   28.23
  14  -3 -12  489.06   26.36
  14   3 -12  460.65   26.60
 -14   3  12  469.71   26.52
  14   3 -12  447.50   26.19
 -14  -3  12  441.55   27.04
 -14   3  12  476.97   27.68
 -14   3  12  390.50   27.90
 -15   3  13  279.80   20.43
 -15  -3  13  287.45   19.13
  15   3 -13  294.64   18.62
 -15   3  13  318.97   18.82
  15   3 -13  278.80   17.93
 -15   3  13  269.42   18.94
 -15   3  13  264.81   18.15
 -15  -3  13  245.81   19.27
 -16   3  14   98.86   11.19
 -16  -3  14  128.40   10.79
  16   3 -14  121.05   10.20
 -16   3  14   91.26    9.30
  16   3 -14   87.17    8.79
 -16   3  14  106.63   10.80
 -16  -3  14   97.64   10.81
 -16   3  14  107.07    9.60
 -17   3  15  180.26   16.21
 -17  -3  15  196.29   15.41
  17   3 -15  210.03   14.99
 -17   3  15  184.21   14.32
  17   3 -15  202.77   14.16
 -17   3  15  174.16   14.94
 -17  -3  15  200.88   16.21
 -17   3  15  182.83   14.45
 -18   3  16   14.62    6.36
 -18  -3  16   20.28    5.69
  18   3 -16   17.13    4.90
 -18   3  16   10.74    4.62
  18   3 -16   12.08    4.33
 -18   3  16   20.48    5.89
 -18  -3  16    6.77    5.15
 -18   3  16   18.27    4.87
  19   3 -17   15.93    5.14
 -19   3  17   40.58    6.38
  19   3 -17   23.38    5.20
 -19  -3  17   21.54    6.08
 -19   3  17   20.08    7.09
 -19   3  17   23.68    5.55
 -19  -3  17    8.53    5.32
  20   3 -18   71.70    8.74
 -20   3  18   50.82    7.56
  20   3 -18   55.13    7.48
 -20  -3  18   84.79    9.92
 -20   3  18   48.84    9.28
 -20   3  18   47.83    7.60
 -20  -3  18   62.50    9.35
  21   3 -19  112.44   11.87
 -21   3  19  107.10   11.70
  21   3 -19  103.05   10.43
 -21  -3  19  130.93   13.23
 -21  -3  19  127.97   13.46
 -21   3  19  109.66   11.44
 -21   3  19  119.79   14.30
  22   3 -20  102.06   11.03
 -22  -3  20   94.63   11.16
 -22   3  20  103.34   11.07
 -22  -3  20   89.49   12.07
 -22   3  20   63.52    9.57
 -22   3  20   93.56   13.28
  23   3 -21   71.85    9.77
 -23  -3  21   62.44   10.10
 -23   3  21   66.04    9.92
 -23   3  21   76.54   10.19
 -23  -3  21   67.93   10.97
 -23   3  21   58.33   10.97
 -23  -3  21   85.69   11.60
  24   3 -22    8.23    5.95
 -24  -3  22   14.12    7.14
 -24   3  22   11.17    5.74
 -24  -3  22    8.81    6.66
 -24   3  22    7.08    6.14
 -24  -3  22   25.71    7.86
 -24   3  22   13.75    8.21
 -25  -3  23    3.29    6.34
 -25   3  23    2.97    5.97
 -25  -3  23    3.66    6.41
 -25   3  23   11.90    6.21
 -25  -3  23    8.42    6.34
 -26  -3  24   80.75   12.45
 -26   3  24   87.87   12.15
 -26  -3  24  105.61   14.06
 -26  -3  24   73.76   12.24
 -26   3  24   81.07   11.76
 -27  -4  29    3.26    7.04
 -26   4  28   -3.01    6.51
  26   4 -28    3.20    5.75
 -26  -4  28    1.57    6.04
  25   4 -27    1.54    5.51
 -25   4  27    1.44    5.43
 -25   4  27    1.59    6.39
 -25   4  27   -3.93    5.16
 -25  -4  27    1.50    6.16
  24   4 -26   33.88    7.96
 -24   4  26   20.61    7.11
 -24   4  26   27.62    8.10
 -24  -4  26   41.79    8.77
 -24   4  26   31.30    7.45
 -24   4  26   23.82    8.93
  23   4 -25   14.10    6.03
 -23   4  25   14.44    6.27
 -23   4  25   23.65    7.44
 -23  -4  25   17.92    6.10
 -23   4  25    9.56    4.85
 -23   4  25   17.53    7.74
  22   4 -24    1.34    4.95
 -22   4  24    2.51    4.40
 -22   4  24    9.94    5.59
 -22  -4  24    2.63    4.96
 -22   4  24   -1.14    4.28
 -22   4  24   10.04    6.58
  21   4 -23   47.54    8.48
 -21   4  23   66.10    9.04
 -21   4  23   51.75    8.93
 -21  -4  23   70.30    9.61
 -21   4  23   63.54    8.42
 -21   4  23   66.62   10.11
  20   4 -22   95.84   10.62
 -20   4  22   70.09    9.29
 -20   4  22   75.74   10.33
 -20  -4  22  107.53   11.02
 -20   4  22   98.79    9.87
 -20   4  22   72.18   11.09
  19   4 -21  136.47   12.92
 -19   4  21  134.81   12.46
 -19   4  21  139.66   13.49
 -19  -4  21  169.17   13.74
 -19  -4  21  145.31   13.51
 -19   4  21  146.28   14.46
 -18  -4  20   77.68    9.75
  18   4 -20   84.88    9.70
 -18   4  20   95.19    9.54
 -18  -4  20   77.27    9.56
 -18   4  20   83.39   10.27
 -18  -4  20   86.73    9.72
 -18   4  20   68.21    9.78
 -18  -4  20   79.53    9.62
  17   4 -19  114.53   11.36
 -17  -4  19  127.55   11.43
 -17   4  19  137.98   11.68
 -17   4  19  115.61   11.66
 -17  -4  19  110.03   11.12
 -17   4  19  126.79   12.70
 -17  -4  19  125.18   11.74
  16   4 -18  519.78   30.12
 -16  -4  18  497.26   29.89
 -16   4  18  523.71   29.87
 -16   4  18  500.24   30.54
 -16  -4  18  509.76   30.13
 -16   4  18  506.99   31.15
 -16  -4  18  444.83   29.58
  15   4 -17   25.92    4.95
 -15  -4  17   13.90    4.10
 -15   4  17   13.76    4.32
 -15  -4  17   22.76    5.29
 -15   4  17   21.51    5.14
 -15   4  17   19.69    5.34
 -14   4  16  259.92   18.71
  14  -4 -16  285.97   16.99
  14   4 -16  246.97   17.75
 -14  -4  16  319.56   19.05
 -14   4  16  250.00   17.91
  14   4 -16  258.46   15.94
 -14   4  16  248.48   18.22
  14   4 -16  285.44   16.62
  13   4 -15    1.66    2.31
  13   4 -15    0.83    2.81
  13  -4 -15   -0.84    3.38
 -13   4  15    3.49    3.01
 -13  -4  15    1.70    3.34
 -13   4  15    0.92    2.95
  13  -4 -15    1.14    2.97
 -13   4  15   -0.94    3.03
  13   4 -15    0.49    1.88
  12   4 -14  750.73   36.58
  12   4 -14  647.74   37.96
 -12  -4  14  742.26   38.37
  12   4 -14  687.97   37.67
 -12   4  14  728.09   37.38
 -12   4  14  577.86   37.37
 -12  -4  14  731.24   38.36
  12   4 -14  674.24   35.70
 -12  -4  14  646.98   37.21
  12  -4 -14  733.96   36.60
 -12   4  14  649.15   38.16
 -11  -4  13   77.84    7.58
  11  -4 -13   89.10    7.18
 -11   4  13   95.98    7.17
 -11   4  13   82.51    7.05
  11   4 -13   81.09    6.41
  11   4 -13   68.26    6.60
 -11  -4  13   80.06    8.07
 -11  -4  13   84.58    8.01
  11  -4 -13   86.69    8.05
  11   4 -13   76.09    8.26
 -11  -4  13   70.34    8.07
 -11  -4  13   84.07    8.24
 -11   4  13   88.78    8.22
  11   4 -13   85.13    7.36
 -11   4  13   81.50    7.63
  11   4 -13   78.75    7.62
 -11   4  13   78.44    7.27
 -11   4  13   77.39    8.08
  10   4 -12  500.77   25.66
 -10  -4  12  517.64   28.45
  10  -4 -12  479.77   27.33
 -10   4  12  548.77   27.84
 -10   4  12  504.54   27.58
  10   4 -12  523.63   27.02
 -10  -4  12  485.76   28.99
  10   4 -12  523.62   27.59
 -10  -4  12  533.23   29.16
  10  -4 -12  519.74   28.30
  10   4 -12  482.28   29.03
 -10  -4  12  472.47   29.24
 -10   4  12  517.55   29.25
  10   4 -12  510.87   27.87
 -10  -4  12  496.19   29.08
 -10   4  12  518.99   28.44
 -10   4  12  522.74   28.50
 -10   4  12  477.80   28.86
   9   4 -11  218.63   16.46
   9  -4 -11  214.74   13.58
  -9  -4  11  226.04   14.43
   9  -4 -11  230.04   13.70
  -9   4  11  243.67   14.12
  -9   4  11  230.10   13.72
   9   4 -11  209.91   13.00
   9   4 -11  220.85   11.99
  -9  -4  11  197.54   14.50
   9   4 -11  247.52   13.93
   9   4 -11  181.16   14.39
  -9  -4  11  225.47   14.86
   9  -4 -11  207.03   13.86
  -9  -4  11  197.81   14.87
   9   4 -11  234.35   14.20
  -9  -4  11  199.51   14.70
  -9   4  11  219.39   14.91
  -9   4  11  233.92   14.69
  -9   4  11  211.92   14.77
   8   4 -10   15.47    4.23
   8  -4 -10   24.28    3.74
   8  -4 -10   17.56    3.33
  -8  -4  10   20.66    4.19
  -8  -4  10   22.78    3.85
  -8   4  10   12.97    3.13
   8   4 -10   21.64    3.15
   8   4 -10   19.51    2.33
   8   4 -10   15.14    3.26
  -8  -4  10   21.42    3.98
   8   4 -10   16.82    4.28
   8  -4 -10   20.41    3.64
  -8  -4  10   19.54    3.95
  -8  -4  10   17.31    4.28
  -8   4  10   21.29    4.19
  -8   4  10   21.49    3.80
  -8   4  10   10.82    3.10
   7  -4  -9    2.26    2.21
  -7  -4   9    3.34    2.60
   7   4  -9    7.78    3.74
   7  -4  -9    0.53    2.28
   7   4  -9   -1.66    1.89
   7   4  -9    0.50    2.31
  -7  -4   9    1.37    2.21
   7  -4  -9    2.49    2.30
  -7  -4   9    5.02    3.05
   7   4  -9   -0.71    3.16
  -7  -4   9   -0.77    3.20
  -7   4   9    5.24    2.56
   7  -4  -9    2.69    3.37
  -7   4   9    1.27    2.69
  -7   4   9    3.38    2.82
  -6   4   8  495.73   26.75
   6  -4  -8  501.85   26.04
  -6  -4   8  457.60   26.87
  -6  -4   8  507.06   27.57
  -6  -4   8  465.69   27.44
   6  -4  -8  462.46   26.96
   6  -4  -8  517.54   26.00
  -6  -4   8  468.02   26.20
   6  -4  -8  464.44   25.82
   6   4  -8  468.95   28.39
  -6   4   8  455.78   26.99
  -5  -4   7   59.77    6.56
   5   4  -7   58.59    6.49
  -5  -4   7   51.08    6.43
   5  -4  -7   66.27    6.65
   5   4  -7   68.29    6.09
  -5  -4   7   56.23    6.14
   5  -4  -7   77.59    6.06
  -5   4   7   60.04    5.98
   5   4  -7   76.12    7.80
   5  -4  -7   53.89    5.25
  -5  -4   7   67.26    6.03
   4   4  -6   16.50    2.83
  -4  -4   6   20.41    3.44
   4  -4  -6   16.28    1.95
   4   4  -6   14.05    3.68
  -4  -4   6    7.14    3.56
   4  -4  -6   19.64    4.13
   4   4  -6   12.20    3.24
  -4   4   6    9.00    3.03
  -4  -4   6   12.71    3.72
   4  -4  -6   20.30    2.95
   4   4  -6   19.21    4.38
  -4  -4   6   15.54    3.61
   4  -4  -6   15.83    2.97
   3   4  -5  393.72   21.90
   3  -4  -5  381.47   19.62
  -3  -4   5  387.49   22.72
   3   4  -5  373.31   22.88
  -3   4   5  374.63   22.21
   3   4  -5  371.98   19.68
   3  -4  -5  398.14   22.39
  -3  -4   5  388.81   21.76
  -3   4   5  350.32   21.39
   3  -4  -5  380.45   20.84
  -3   4   5  410.97   23.08
  -3   4   5  405.95   21.01
  -3  -4   5  417.67   23.26
   3  -4  -5  372.27   20.51
   3   4  -5  406.53   21.15
  -3  -4   5  366.01   21.27
  -2  -4   4   10.59    3.65
  -2   4   4   13.29    1.63
   2   4  -4   15.03    3.64
  -2  -4   4   16.57    2.73
   2   4  -4   16.18    2.07
   2  -4  -4   17.29    3.96
  -2   4   4   12.09    3.34
   2  -4  -4   19.32    3.01
  -2   4   4   18.72    3.85
  -2  -4   4   16.68    3.37
   2   4  -4   19.56    3.02
   2   4  -4   12.32    2.47
   2  -4  -4   12.47    2.34
   2   4  -4   16.87    3.71
  -2   4   4   12.72    2.59
  -2  -4   4   16.87    3.97
  -1  -4   3  270.34   17.32
  -1   4   3  272.00   16.52
  -1  -4   3  265.08   14.70
  -1   4   3  274.12   14.82
  -1  -4   3  259.13   15.26
   1   4  -3  283.30   17.69
  -1   4   3  273.79   16.90
  -1  -4   3  280.83   14.89
  -1   4   3  265.78   17.15
  -1  -4   3  286.48   16.32
   1  -4  -3  264.14   15.27
   1   4  -3  269.20   15.75
   1   4  -3  289.12   17.84
   1  -4  -3  283.07   15.46
  -1   4   3  270.30   15.56
   1  -4  -3  245.69   14.62
   1   4  -3  282.70   14.97
   0  -4   2  349.07   20.83
   0  -4  -2  359.91   18.05
   0  -4  -2  335.05   19.47
   0   4  -2  346.23   19.01
   0   4   2  360.40   20.50
   0  -4   2  340.82   18.23
   0  -4   2  323.54   18.05
   0   4   2  349.30   18.14
   0   4  -2  345.99   21.33
   0   4   2  334.41   19.84
   0  -4   2  344.41   20.62
   0  -4  -2  355.03   18.91
   0   4  -2  297.04   20.45
   0   4  -2  337.93   19.45
   0  -4   2  326.94   19.44
   0  -4  -2  354.90   18.79
   0   4   2  322.07   20.51
   0  -4  -2  373.24   20.61
  -1  -4  -1  751.38   38.72
  -1   4  -1  715.09   37.71
   1   4   1  740.59   39.10
   1  -4   1  767.05   37.86
  -1   4  -1  729.62   37.38
   1   4   1  751.08   38.55
   1  -4   1  737.34   36.50
   1   4   1  750.56   38.91
  -1  -4  -1  721.77   37.77
  -1   4  -1  756.43   39.86
   1  -4   1  713.18   38.75
   1   4   1  673.24   37.40
  -1   4  -1  708.25   39.30
  -1  -4  -1  723.52   38.57
  -1   4  -1  703.15   36.43
  -1  -4  -1  703.46   36.41
   2   4   0  440.53   25.45
  -2  -4   0  447.27   25.25
   2  -4   0  465.62   24.41
  -2   4   0  447.92   24.46
  -2   4   0  417.98   23.95
   2   4   0  440.76   24.82
   2  -4   0  431.93   23.27
  -2   4   0  416.34   25.88
   2   4   0  493.88   25.64
  -2  -4   0  444.23   24.46
   2   4   0  442.37   24.45
   2  -4   0  452.28   25.48
  -2   4   0  426.92   25.88
  -2  -4   0  441.98   25.15
  -3   4   1  621.05   33.94
   3   4  -1  691.42   35.23
  -3  -4   1  622.52   34.72
   3  -4  -1  650.88   32.77
  -3  -4   1  646.18   34.32
   3   4  -1  660.62   34.41
  -3  -4   1  644.83   31.97
   3   4  -1  641.63   35.59
  -3  -4   1  604.80   35.18
   3   4  -1  694.98   35.08
  -3   4   1  619.61   35.72
   3  -4  -1  637.38   35.00
   3   4  -1  602.79   34.48
  -3  -4   1  666.06   34.93
  -4  -4   2 1185.43   60.49
  -4   4   2 1184.35   59.75
   4   4  -2 1319.27   61.13
  -4  -4   2 1129.12   61.05
  -4   4   2 1135.69   58.68
   4   4  -2 1173.63   59.94
  -4  -4   2 1142.50   59.95
   4   4  -2 1227.15   58.53
   4   4  -2 1207.30   60.90
  -4  -4   2 1207.46   60.55
   4   4  -2 1140.26   60.35
  -4   4   2 1183.18   61.83
   4  -4  -2 1162.42   60.79
   5  -4  -3  694.58   38.16
   5   4  -3  698.26   35.42
   5   4  -3  723.91   38.12
  -5  -4   3  737.03   38.34
  -5  -4   3  706.90   37.67
   5  -4  -3  711.86   37.06
  -5   4   3  678.22   36.94
  -5  -4   3  688.03   38.39
  -5   4   3  688.49   36.11
  -5  -4   3  674.18   37.15
  -5  -4   3  703.15   37.43
   5   4  -3  656.79   37.50
  -5  -4   3  712.99   37.72
  -5   4   3  725.90   35.19
  -6   4   4  200.76   10.98
   6  -4  -4  169.54   13.45
  -6  -4   4  192.89   13.84
   6   4  -4  203.95   13.43
  -6   4   4  179.75    9.80
   6   4  -4  190.58   13.19
  -6  -4   4  179.04   13.73
   6   4  -4  180.63   12.81
  -6   4   4  211.88   12.21
  -6  -4   4  192.38   13.06
  -6   4   4  200.24   12.94
  -6  -4   4  192.04   13.03
  -6  -4   4  200.33   13.37
   6   4  -4  190.57   13.45
  -6  -4   4  210.30   13.58
   6  -4  -4  221.08   13.02
  -7   4   5  359.15   17.92
   7  -4  -5  356.88   20.52
   7   4  -5  347.38   20.51
  -7  -4   5  328.80   20.80
   7  -4  -5  332.91   21.18
   7   4  -5  358.40   20.59
  -7  -4   5  323.55   21.13
   7   4  -5  330.44   19.94
   7  -4  -5  311.87   17.69
  -7   4   5  309.90   18.82
  -7  -4   5  329.73   20.09
  -7  -4   5  342.05   20.26
  -7   4   5  346.29   19.89
  -7  -4   5  327.69   20.32
   7  -4  -5  336.77   19.64
   7   4  -5  348.05   20.77
  -7  -4   5  340.55   20.45
   8  -4  -6   28.57    5.51
   8   4  -6   50.84    5.34
   8   4  -6   50.95    5.62
  -8  -4   6   50.82    6.50
   8   4  -6   44.40    5.33
   8   4  -6   43.31    6.02
  -8  -4   6   56.20    6.02
  -8  -4   6   33.98    5.12
  -8   4   6   46.44    5.20
   8  -4  -6   33.15    5.19
  -8  -4   6   42.86    4.10
   8   4  -6   47.68    5.53
  -8  -4   6   39.09    5.48
  -8  -4   6   41.07    5.97
  -8   4   6   52.02    3.98
   8  -4  -6   35.64    4.98
   9  -4  -7  347.65   23.40
   9   4  -7  367.53   22.54
  -9   4   7  404.65   21.65
   9   4  -7  394.43   22.17
   9   4  -7  393.10   22.44
  -9  -4   7  368.30   23.97
  -9  -4   7  419.39   23.48
   9   4  -7  354.19   23.05
  -9  -4   7  396.32   23.09
  -9   4   7  370.80   22.07
  -9  -4   7  381.80   22.76
   9  -4  -7  419.84   23.10
  -9  -4   7  376.39   20.74
  -9  -4   7  368.77   23.21
   9  -4  -7  364.14   22.33
  -9   4   7  395.45   21.92
   9  -4  -7  396.13   22.03
  10   4  -8    1.22    2.20
 -10   4   8   -1.05    2.11
  10   4  -8    4.31    2.94
  10   4  -8    3.24    2.75
  10  -4  -8    1.16    2.80
 -10  -4   8   -1.63    2.69
  10   4  -8    1.69    3.26
 -10  -4   8    0.78    2.64
 -10   4   8    3.24    2.32
  10   4  -8    2.03    2.82
 -10  -4   8   -1.51    2.71
  10  -4  -8    2.08    3.05
  10  -4  -8    0.68    3.22
[truncated: 4,649,460 more chars]
